# Supplementary material for: Identification of rat lung – prominent genes by a parallel DNA microarray hybridization
Source: BMC Genomics. 2006 Mar 13;7:47. doi: 10.1186/1471-2164-7-47 (PMC1523215; doi:10.1186/1471-2164-7-47)
Supplement: Additional File 1 — Supplementary Table E1, Organ-prominent genes in Excel format. [file 1471-2164-7-47-S1.xls]

## Sheet: Column meaning
The meaning of the columns in table E1
Column	Meaning
Organs	The organs that a gene was prominently expressed in
GeneID	Genebank accession number for known rat genes; MWG ID of expression sequence tags for unknown rat genes (see more details from: http://ecom2.mwgdna.com/download/arrays/oligosets/platefile/html/platefile_set_rat_10k.html)
GeneName	Common name for a gene or EST
OSI	Organ specific index (see text for detail). Higher OSI means more specific expression of a gene in an organ or organs.
P-value	P-value of one-way ANOVA based on the normalized data from the 6 organs (p=0.05). A p-value<0.05 means that a gene was expressed differently in at least two organs under the experimental conditions.
Brain~spleen	The normalized fluorescence intensity of a gene in an organ. The data were presented as mean + standard deviation.

## Sheet: Table E1
Organs	GeneID	GeneName	OSI	P-value	Brain	Heart	Kidney	Liver	Lung	Spleen
brain	NM_013045	"tenascin-r restrictin, janusin, j1-160/180 tnr; neural recognition molecule"	0.998881	7.33e-14	335.9 + 117.2	140.6 + 43	168 + 62.5	136.7 + 35.2	148.4 + 50.8	148.4 + 46.9
brain	NM_019133_1	synapsin i; syn1	0.998024	0.000248846	246.1 + 144.5	140.6 + 54.7	144.5 + 54.7	125 + 31.3	132.8 + 43	140.6 + 46.9
brain	NM_017195	growth accentuating protein 43 gap43; gap-43; growth-associated; put. f1 aa 1 - 226	0.997045	1.37e-18	492.2 + 226.6	136.7 + 43	175.8 + 78.1	136.7 + 50.8	144.5 + 39.1	132.8 + 35.2
brain	X13804	heavy neurofilament polypeptide 854 aa	0.995711	1.81e-15	449.2 + 207	140.6 + 54.7	160.2 + 109.4	132.8 + 39.1	156.3 + 54.7	144.5 + 39.1
brain	NM_017327	guanine nucleotide-binding protein alpha subunit; gtp-binding; ratbpgtpc	0.995681	3.26e-10	261.7 + 97.7	140.6 + 43	140.6 + 50.8	121.1 + 27.3	125 + 43	121.1 + 27.3
brain	AB040468	exchange factor for arf6 efa6	0.994633	0.000279634	281.3 + 156.3	171.9 + 58.6	160.2 + 39.1	148.4 + 50.8	175.8 + 54.7	148.4 + 39.1
brain	NM_053856	secretogranin iii scg3	0.994005	1.51e-15	437.5 + 218.8	121.1 + 39.1	156.3 + 85.9	128.9 + 46.9	136.7 + 43	132.8 + 39.1
brain	mwgrat10K#9270	expression: brain; strains: shrsp; similar to pir nf00518941 shd protein - mus musculus	0.993865	3.87e-08	296.9 + 132.8	140.6 + 39.1	160.2 + 58.6	128.9 + 43	144.5 + 58.6	148.4 + 46.9
brain	NM_017010	"glutamate receptor, ionotropic, n-methyl d-aspartate 1; grin1"	0.992639	0.00091099	418 + 183.6	242.2 + 160.2	234.4 + 109.4	222.7 + 121.1	222.7 + 140.6	222.7 + 117.2
brain	NM_019128	"alpha-internexin alpha-1.6; internexin, alpha inexa"	0.992548	4.26e-17	468.8 + 187.5	175.8 + 66.4	191.4 + 78.1	148.4 + 39.1	148.4 + 39.1	160.2 + 39.1
brain	NM_057201	g protein-coupled receptor 37 endothelin receptor type b-like gpr37; gpcr/cns1	0.992196	6.67e-08	335.9 + 175.8	144.5 + 58.6	175.8 + 62.5	164.1 + 58.6	156.3 + 50.8	152.3 + 46.9
brain	D17764	phosphoneuroprotein 14	0.99203	1.54e-19	605.5 + 230.5	140.6 + 43	195.3 + 140.6	152.3 + 58.6	156.3 + 78.1	136.7 + 35.2
brain	U47331	metabotropic glutamate receptor 4b	0.991845	8.8e-16	390.6 + 183.6	121.1 + 43	156.3 + 58.6	121.1 + 50.8	125 + 39.1	125 + 50.8
brain	mwgrat10K#8445	expression: brain; strains: wistar_kyoto; similar to pir nf00508401 unknown protein (fragment) - mus musculus	0.991338	1.87e-14	382.8 + 210.9	132.8 + 43	164.1 + 85.9	125 + 35.2	132.8 + 39.1	125 + 31.3
brain	NM_012625	melanin-concentrating hormone precursor; melanin concentrating mch; pro-melanin-concentrating pmch	0.991128	1.99e-09	394.5 + 187.5	160.2 + 54.7	183.6 + 78.1	144.5 + 70.3	187.5 + 128.9	187.5 + 164.1
brain	NM_031782	vesicular inhibitory amino acid transporter viaat; gaba vgat	0.990941	6.12e-06	222.7 + 105.5	132.8 + 35.2	136.7 + 35.2	125 + 19.5	128.9 + 39.1	128.9 + 39.1
brain	NM_019175	"myelencephalon specific protease; protease, serine, 9 prss9"	0.990673	1.18e-15	445.3 + 207	140.6 + 50.8	175.8 + 109.4	136.7 + 35.2	152.3 + 50.8	136.7 + 39.1
brain	mwgrat10K#8470	expression: brain; strains: wistar_kyoto; similar to pir nf00568154 neurexin iii-alpha - rattus norvegicus	0.990363	6.47e-10	257.8 + 97.7	132.8 + 35.2	144.5 + 50.8	128.9 + 35.2	125 + 31.3	132.8 + 27.3
brain	NM_019284	chondroitin sulfate proteoglycan 5 neuroglycan c cspg5; caleb isoform b; precursor	0.989376	1.28e-08	308.6 + 144.5	136.7 + 43	171.9 + 66.4	144.5 + 43	140.6 + 46.9	148.4 + 46.9
brain	NM_053859	"solute carrier family 17 sodium-dependent inorganic phosphate cotransporter, member 7 slc17a7; brain specific na+dependent cotransporter"	0.988821	3.55e-05	480.5 + 238.3	203.1 + 128.9	230.5 + 136.7	207 + 109.4	207 + 183.6	183.6 + 113.3
brain	NM_021841	"gamma-aminobutyric acid gaba-a receptor, subunit alpha 6 gabra6; receptor alpha-6"	0.988583	1.08e-08	312.5 + 175.8	132.8 + 46.9	148.4 + 78.1	125 + 31.3	140.6 + 43	152.3 + 46.9
brain	NM_012526	"chromogranin b, parathyroid secretory protein chgb; b"	0.987876	2.38e-08	445.3 + 238.3	199.2 + 93.8	207 + 85.9	171.9 + 66.4	191.4 + 105.5	179.7 + 62.5
brain	NM_012659	somatostatin precursor; pre-prosomatostatin; prosomatostatin; preprosomatostatin; sst	0.98773	3.39e-23	519.5 + 168	148.4 + 39.1	210.9 + 97.7	144.5 + 35.2	168 + 50.8	160.2 + 46.9
brain	AF208125	gonadotropin-regulated long chain acyl-coa synthetase; gr-lacs	0.987722	9.52e-14	390.6 + 222.7	113.3 + 43	156.3 + 97.7	117.2 + 31.3	113.3 + 39.1	121.1 + 31.3
brain	NM_012686	neural visinin-like protein 1 vsnl1; nvp	0.987118	1.12e-07	308.6 + 175.8	132.8 + 46.9	168 + 93.8	136.7 + 39.1	144.5 + 50.8	144.5 + 54.7
brain	mwgrat10K#6932	expression: brain; strains: shrsp sprague_dawley wistar_kyoto; similar to gbp|u95498|u95498_1 af1q - mus musculus	0.986883	4.39e-11	437.5 + 214.8	160.2 + 54.7	199.2 + 136.7	132.8 + 39.1	168 + 58.6	160.2 + 50.8
brain	mwgrat10K#9229	expression: brain; strains: shrsp; similar to pir nf00536642 tubulin beta-3 - mus musculus	0.986556	7.52e-15	394.5 + 199.2	125 + 35.2	168 + 113.3	128.9 + 31.3	132.8 + 46.9	128.9 + 39.1
brain	mwgrat10K#7042	expression: brain; strains: shrsp sprague_dawley wistar_kyoto; similar to gbp|x90840|x90840_1 atsv axonal transporter of synaptic vesicles - homo sapiens	0.986376	0.000149051	246.1 + 121.1	132.8 + 35.2	132.8 + 43	144.5 + 54.7	136.7 + 50.8	140.6 + 46.9
brain	L29545	sex-determining region y protein sry1; sry3; sry2	0.986181	3.54e-11	316.4 + 125	144.5 + 46.9	164.1 + 74.2	140.6 + 35.2	156.3 + 54.7	136.7 + 43
brain	AY045577	ephrin a3	0.986175	1.33e-07	289.1 + 140.6	132.8 + 31.3	148.4 + 35.2	136.7 + 39.1	132.8 + 46.9	148.4 + 58.6
brain	NM_031974	clathryn light chain lca1; clathrin clta	0.985595	3.94e-11	320.3 + 140.6	168 + 74.2	140.6 + 62.5	125 + 39.1	136.7 + 35.2	144.5 + 54.7
brain	AF044201	neural membrane protein 35	0.985277	3.07e-16	480.5 + 179.7	168 + 70.3	187.5 + 82	156.3 + 46.9	203.1 + 50.8	164.1 + 50.8
brain	AF085195	endothelial nitric oxide synthase nosiii	0.985249	9.22e-11	500 + 148.4	191.4 + 128.9	277.3 + 179.7	191.4 + 93.8	218.8 + 85.9	214.8 + 82
brain	NM_017190	brain-specific neuronal polypeptide 1b236; protein; myelin-associated glycoprotein; precursor; mag; reading frame 1 is 2nd base in codon; l-mag aa 1-626	0.984813	4.97e-22	640.6 + 199.2	144.5 + 46.9	234.4 + 140.6	168 + 82	187.5 + 187.5	132.8 + 31.3
brain	NM_053511	neural f box protein nfb42 fbxo2	0.984582	1.05e-06	257.8 + 117.2	132.8 + 50.8	152.3 + 58.6	132.8 + 39.1	148.4 + 46.9	144.5 + 35.2
brain	mwgrat10K#8563	expression: brain; strains: wistar_kyoto; similar to pir nf00505393 tmeff2 protein precursor - mus musculus	0.984574	0.00123866	253.9 + 191.4	132.8 + 43	152.3 + 62.5	136.7 + 43	128.9 + 39.1	128.9 + 39.1
brain	mwgrat10K#7662	"expression: brain; strains: shrsp sprague_dawley wistar_kyoto; similar to pir nf00523856 brain cdna, clone mncb-0385 - mus musculus"	0.984332	6.67e-13	433.6 + 203.1	136.7 + 43	195.3 + 125	160.2 + 46.9	152.3 + 46.9	152.3 + 39.1
brain	AF318578	reg i binding protein i; rbp1	0.983728	0.00169363	320.3 + 160.2	203.1 + 85.9	210.9 + 89.8	175.8 + 89.8	187.5 + 101.6	187.5 + 78.1
brain	NM_019161	short type pb-cadherin; cadherin 22 cdh22	0.983655	6.16e-15	375 + 187.5	121.1 + 31.3	168 + 128.9	121.1 + 23.4	125 + 50.8	128.9 + 46.9
brain	NM_022668	myelin/oligodendrocyte glycoprotein mog; myelin oligodendrocyte	0.98364	2.99e-10	363.3 + 195.3	132.8 + 39.1	168 + 105.5	164.1 + 46.9	132.8 + 46.9	128.9 + 43
brain	mwgrat10K#8909	expression: brain; strains: sprague_dawley; similar to pir nf00017584 cg4502 protein (ld39243p) - drosophila melanogaster	0.982534	2.54e-05	269.5 + 136.7	148.4 + 54.7	152.3 + 62.5	152.3 + 54.7	136.7 + 46.9	132.8 + 43
brain	NM_053543	neurochondrin ncdn-pending; norbin	0.982136	1.23e-07	328.1 + 168	156.3 + 54.7	179.7 + 74.2	152.3 + 50.8	175.8 + 58.6	168 + 58.6
brain	NM_032083	chimerin chimaerin 1 chn1; n-chimaerin	0.981381	1.15e-12	332 + 121.1	144.5 + 35.2	164.1 + 70.3	140.6 + 43	179.7 + 46.9	144.5 + 39.1
brain	D37934	5e5 antigen	0.981013	1.75e-09	453.1 + 214.8	164.1 + 58.6	222.7 + 97.7	199.2 + 58.6	207 + 82	203.1 + 58.6
brain	mwgrat10K#6936	expression: brain; strains: shrsp sprague_dawley wistar_kyoto; similar to pir nf00846826 lung alpha/beta hydrolase fold protein 3 (expressed sequence aa675331) - mus musculus	0.980829	5.84e-12	355.5 + 148.4	160.2 + 164.1	152.3 + 54.7	117.2 + 23.4	171.9 + 160.2	132.8 + 31.3
brain	U78304	w307	0.98082	2.17e-11	312.5 + 136.7	125 + 43	164.1 + 70.3	136.7 + 31.3	136.7 + 39.1	136.7 + 35.2
brain	mwgrat10K#7956	"expression: brain; strains: shrsp sprague_dawley; similar to gbp|ak005136|ak005136_1 riken full-length enriched library, clone:1500003n10 - mus musculus"	0.980422	1.59e-05	312.5 + 179.7	199.2 + 78.1	168 + 54.7	164.1 + 50.8	164.1 + 54.7	168 + 101.6
brain	D10041	"phosphatidylinositol 4-kinase phosphatidylinositol 4-kinase, pi 4-kin>; long-chain acyl-coa synthetase"	0.980321	3.89e-06	296.9 + 187.5	160.2 + 50.8	164.1 + 85.9	128.9 + 35.2	136.7 + 43	132.8 + 35.2
brain	NM_022499	parvalbumin calcium binding protein pvalb	0.980088	4.6e-16	554.7 + 238.3	132.8 + 50.8	218.8 + 152.3	136.7 + 58.6	164.1 + 70.3	132.8 + 43
brain	mwgrat10K#7120	"expression: brain; strains: shrsp sprague_dawley wistar_kyoto; similar to pir nf00866122 rho guanine nucleotide exchange factor 4, isoform a; apc-stimulated guanine nucleotide exchange factor - homo sapiens"	0.980075	8.04e-10	445.3 + 199.2	195.3 + 58.6	230.5 + 93.8	171.9 + 74.2	203.1 + 93.8	199.2 + 70.3
brain	NM_021595	ninjurin 2 ninj2; ninjurin2	0.979901	0.00427471	242.2 + 125	156.3 + 46.9	140.6 + 62.5	144.5 + 46.9	160.2 + 117.2	148.4 + 43
brain	NM_021758	lin-7-a veli1a	0.979161	9.11e-12	347.7 + 168	136.7 + 50.8	175.8 + 89.8	144.5 + 54.7	128.9 + 39.1	121.1 + 27.3
brain	AF026530_1	stathmin-like-protein splice variant rb3''; rb3; rb3'	0.979038	1.65e-12	429.7 + 175.8	160.2 + 109.4	234.4 + 195.3	144.5 + 62.5	136.7 + 46.9	136.7 + 31.3
brain	NM_053835_1	"clathrin, light polypeptide lcb cltb; clathryn chain lcb2"	0.977802	1.13e-10	343.8 + 168	144.5 + 54.7	152.3 + 70.3	121.1 + 35.2	140.6 + 105.5	125 + 46.9
brain	AB073714	bone morphogenetic protein type ii receptor; bmpr-ii	0.977513	5.76e-08	277.3 + 132.8	148.4 + 50.8	168 + 35.2	132.8 + 46.9	136.7 + 46.9	144.5 + 54.7
brain	mwgrat10K#7958	expression: brain; strains: shrsp sprague_dawley; similar to pir nf00517107 sep2 (fragment) - mus musculus	0.976794	0.000251355	234.4 + 132.8	140.6 + 43	144.5 + 46.9	125 + 35.2	156.3 + 54.7	136.7 + 31.3
brain	mwgrat10K#8995	"expression: brain; strains: sprague_dawley; similar to gbp|ak005317|ak005317_1 riken full-length enriched library, clone:1500031h04 - mus musculus"	0.976676	3.05e-10	437.5 + 195.3	226.6 + 85.9	242.2 + 89.8	179.7 + 66.4	199.2 + 74.2	168 + 46.9
brain	NM_022008	fxyd domain-containing ion transport regulator 7; fxyd7	0.976619	5.86e-10	464.8 + 191.4	175.8 + 117.2	218.8 + 85.9	171.9 + 54.7	218.8 + 82	218.8 + 121.1
brain	mwgrat10K#8041	expression: brain; strains: shrsp sprague_dawley; similar to gbp|x85750|x85750_1 homo sapiens h.sapiens mrna for transcript associated with monocyte to macrophage differentiation; expression associated with monocyte to macrophage differentiation.	0.976195	3.18e-07	246.1 + 136.7	125 + 43	128.9 + 54.7	117.2 + 31.3	117.2 + 35.2	109.4 + 35.2
brain	mwgrat10K#7980	expression: brain; strains: shrsp sprague_dawley; similar to gbp|ab008893|ab008893_1 n-copine - mus musculus	0.976079	7.35e-10	242.2 + 89.8	125 + 39.1	148.4 + 62.5	125 + 27.3	117.2 + 39.1	117.2 + 31.3
brain	mwgrat10K#8443	"expression: brain; strains: wistar_kyoto; similar to gbp|ak019929|ak019929_1 riken full-length enriched library, clone:5330432j06 - mus musculus"	0.975345	4.42e-05	265.6 + 132.8	144.5 + 43	171.9 + 70.3	171.9 + 58.6	148.4 + 46.9	160.2 + 46.9
brain	NM_053779	"serine or cysteine proteinase inhibitor, clade i neuroserpin, member 1 serpini1; neuroserpin"	0.975206	0.00012453	242.2 + 125	132.8 + 43	144.5 + 43	128.9 + 50.8	140.6 + 46.9	156.3 + 54.7
brain	AF022088	guanine nucleotide binding protein gamma 3 subunit	0.975105	7.65e-23	613.3 + 179.7	171.9 + 62.5	253.9 + 179.7	140.6 + 39.1	160.2 + 50.8	128.9 + 35.2
brain	mwgrat10K#7952	expression: brain; strains: shrsp sprague_dawley; similar to pir nf00846817 similar to hypothetical protein flj20156 - mus musculus	0.974544	1.45e-07	347.7 + 136.7	179.7 + 105.5	207 + 117.2	148.4 + 125	183.6 + 58.6	175.8 + 105.5
brain	NM_053441	blood-brain barrier specific anion transporter loc84511; bsat1	0.974245	1.15e-12	480.5 + 214.8	168 + 82	222.7 + 121.1	183.6 + 82	160.2 + 70.3	148.4 + 50.8
brain	Y09000	dendrin	0.973074	3.54e-06	273.4 + 140.6	140.6 + 43	160.2 + 97.7	125 + 31.3	156.3 + 132.8	144.5 + 39.1
brain	X89638	myelin-associated/oligodendrocytic basic protein; mobp-99	0.972782	3.73e-05	453.1 + 269.5	210.9 + 105.5	242.2 + 148.4	191.4 + 125	183.6 + 109.4	179.7 + 97.7
brain	NM_024140	"neurogranin protein kinase c substrate, rc3 nrgn; neurogranin/rc3 ng/rc3"	0.9723	8.49e-07	605.5 + 210.9	296.9 + 222.7	277.3 + 168	230.5 + 97.7	269.5 + 144.5	300.8 + 175.8
brain	NM_031028	"gamma-aminobutyric acid gaba b receptor, 1 gabbr1; gabab receptor 1c; 1d; subtype form a gababr1; 1a; 1b; type 1f; gaba-br1a; gaba-br1b"	0.971573	4.35e-09	339.8 + 171.9	152.3 + 58.6	168 + 89.8	132.8 + 31.3	179.7 + 58.6	140.6 + 39.1
brain	NM_013414	precursor polypeptide; osteocalin; bgp; osteocalcin	0.971539	5.06e-08	355.5 + 144.5	156.3 + 62.5	199.2 + 113.3	152.3 + 66.4	160.2 + 74.2	179.7 + 66.4
brain	X67241	p140 ras-grf	0.971443	1.83e-11	437.5 + 210.9	140.6 + 35.2	214.8 + 121.1	195.3 + 58.6	187.5 + 66.4	175.8 + 62.5
brain	mwgrat10K#7965	expression: brain; strains: shrsp; similar to gbp|x61435|x61435_1 kinesin heavy chain - mus musculus	0.970741	0.000357677	261.7 + 117.2	160.2 + 58.6	183.6 + 46.9	168 + 50.8	171.9 + 54.7	160.2 + 50.8
brain	AJ315761	"caldendrin, isoform s1; caldendrin"	0.97068	2.06e-13	488.3 + 226.6	187.5 + 58.6	253.9 + 85.9	195.3 + 62.5	171.9 + 54.7	183.6 + 46.9
brain	mwgrat10K#7180	expression: brain; strains: shrsp sprague_dawley wistar_kyoto; similar to pir nf00900367 kiaa0027 protein (kiaa0027 hypothetical protein) (human) - mus musculus	0.969978	6.44e-10	339.8 + 175.8	128.9 + 39.1	164.1 + 58.6	175.8 + 105.5	121.1 + 43	128.9 + 46.9
brain	NM_024128	brain specific mrna b; clone p1a75; bsmrb	0.969866	3.98e-14	437.5 + 199.2	144.5 + 58.6	195.3 + 85.9	132.8 + 43	191.4 + 70.3	148.4 + 50.8
brain	AB051807	per1 interacting protein of the suprachiamatic nucleus; pips	0.969767	3.01e-13	546.9 + 168	210.9 + 85.9	257.8 + 105.5	175.8 + 93.8	222.7 + 105.5	175.8 + 82
brain	mwgrat10K#8498	expression: brain; strains: wistar_kyoto; similar to pir nf00096295 tomoregulin - homo sapiens	0.969324	2.16e-05	226.6 + 109.4	128.9 + 43	136.7 + 39.1	128.9 + 27.3	148.4 + 50.8	132.8 + 46.9
brain	mwgrat10K#8996	expression: brain; strains: sprague_dawley; similar to pir nf00524096 glutamate receptor chain b (version flip) - mus musculus	0.969095	1.58e-10	441.4 + 210.9	156.3 + 43	207 + 109.4	187.5 + 58.6	230.5 + 97.7	168 + 54.7
brain	mwgrat10K#6632	expression: brain; strains: sprague_dawley wistar_kyoto; similar to gbp|ab051807|ab051807_1 pips per1 interacting protein of the suprachiamatic nucleus - rattus norvegicus	0.968867	4.03e-15	386.7 + 175.8	128.9 + 43	179.7 + 82	117.2 + 31.3	164.1 + 46.9	168 + 46.9
brain	U11418	nmdar1 glutamate receptor subunit	0.96823	0.0401988	253.9 + 140.6	168 + 89.8	168 + 89.8	148.4 + 50.8	144.5 + 66.4	164.1 + 70.3
brain	mwgrat10K#7262	"expression: brain; strains: shrsp sprague_dawley wistar_kyoto; similar to gbp|ak008957|ak008957_1 riken full-length enriched library, clone:2210416m21 - mus musculus"	0.968005	1.42e-09	371.1 + 160.2	179.7 + 66.4	218.8 + 101.6	148.4 + 50.8	168 + 62.5	160.2 + 46.9
brain	NM_022669	secretogranin ii precursor aa -30 to 589; scg2	0.967669	2.44e-07	363.3 + 191.4	144.5 + 43	199.2 + 82	191.4 + 70.3	183.6 + 82	168 + 74.2
brain	NM_021748	n-ethylmaleimide sensitive factor erg1; nsf	0.967009	1.47e-06	332 + 175.8	140.6 + 54.7	191.4 + 78.1	144.5 + 62.5	168 + 82	164.1 + 58.6
brain	mwgrat10K#9707	expression: heart; strains: shrsp; mwg own new gene sequence	0.96661	7.14e-11	554.7 + 226.6	300.8 + 148.4	269.5 + 128.9	175.8 + 50.8	238.3 + 66.4	222.7 + 78.1
brain	NM_013002	neuron specific protein pep-19 purkinje cell protein 4 pcp4; neuron-specific	0.966255	8.42e-07	425.8 + 191.4	179.7 + 117.2	246.1 + 152.3	175.8 + 93.8	164.1 + 101.6	187.5 + 125
brain	mwgrat10K#7017	expression: brain; strains: shrsp sprague_dawley wistar_kyoto; similar to pir nf01009415 delta/notch-like egf-related receptor - mus musculus	0.96618	4.02e-05	257.8 + 144.5	128.9 + 78.1	152.3 + 101.6	132.8 + 27.3	109.4 + 35.2	136.7 + 89.8
brain	NM_024346	scgn10 like-protein sclip; scg10-like-protein	0.9647	1.42e-11	593.8 + 175.8	199.2 + 97.7	296.9 + 179.7	210.9 + 136.7	265.6 + 136.7	187.5 + 78.1
brain	NM_080482	deleted in bladder cancer chromosome region candidate 1; dbccr1	0.962996	1.92e-05	207 + 105.5	117.2 + 39.1	136.7 + 39.1	113.3 + 31.3	132.8 + 43	125 + 35.2
brain	NM_022217	amphiphysin amph1	0.962703	1.18e-05	218.8 + 105.5	117.2 + 31.3	140.6 + 39.1	121.1 + 23.4	117.2 + 35.2	128.9 + 35.2
brain	AF196201	t-cell receptor v delta 2	0.962554	7.9e-14	492.2 + 156.3	160.2 + 46.9	242.2 + 78.1	253.9 + 93.8	218.8 + 82	226.6 + 97.7
brain	mwgrat10K#6886	expression: brain; strains: shrsp sprague_dawley wistar_kyoto; similar to pir nf00522853 mage-d3 - mus musculus	0.962148	2.24e-19	496.1 + 125	152.3 + 136.7	238.3 + 128.9	128.9 + 62.5	125 + 39.1	152.3 + 148.4
brain	mwgrat10K#7067	expression: brain; strains: shrsp sprague_dawley wistar_kyoto; similar to gbp|l04538|l04538_1 amyloid precursor-like protein - mus musculus	0.961819	1.55e-09	464.8 + 195.3	214.8 + 128.9	265.6 + 136.7	203.1 + 85.9	179.7 + 43	183.6 + 105.5
brain	mwgrat10K#7974	"expression: kidney brain; strains: shrsp; similar to gbp|ak003090|ak003090_1 riken full-length enriched library, clone:0910001l24 - mus musculus"	0.96144	2.54e-07	375 + 199.2	164.1 + 66.4	222.7 + 101.6	156.3 + 39.1	199.2 + 93.8	171.9 + 46.9
brain	U18771	rab26	0.960544	0.00686027	253.9 + 132.8	148.4 + 46.9	164.1 + 54.7	175.8 + 54.7	164.1 + 35.2	175.8 + 58.6
brain	AJ132897	myelin basic protein mbp	0.959402	6.11e-15	574.2 + 214.8	144.5 + 39.1	277.3 + 210.9	195.3 + 93.8	160.2 + 43	164.1 + 70.3
brain	AF101041	snrpn upstream reading frame protein snurf	0.959068	7.71e-12	527.3 + 222.7	246.1 + 132.8	261.7 + 113.3	168 + 82	207 + 82	183.6 + 62.5
brain	mwgrat10K#7967	expression: brain; strains: shrsp; similar to gbp|ay027918|ay027918_1 fksg86 tnfaip1-like protein - homo sapiens	0.958959	0.000279638	269.5 + 148.4	168 + 62.5	179.7 + 54.7	132.8 + 43	168 + 54.7	152.3 + 58.6
brain	AF110797_2	gabab receptor subtype 1c form a gababr1; 1a; 1b; b; gaba type 1f; gaba-br1a; gaba-br1b	0.958881	3.1e-08	324.2 + 183.6	132.8 + 43	168 + 74.2	132.8 + 35.2	187.5 + 74.2	148.4 + 31.3
brain	X52817	c1-13 gene product aa 1-267	0.958409	1.35e-05	390.6 + 195.3	207 + 140.6	226.6 + 152.3	175.8 + 89.8	152.3 + 54.7	183.6 + 82
brain	mwgrat10K#8509	expression: brain; strains: wistar_kyoto; similar to pir nf00119225 hypothetical 54.1 kda protein - homo sapiens	0.956503	5.99e-06	367.2 + 207	144.5 + 39.1	226.6 + 117.2	191.4 + 66.4	179.7 + 54.7	175.8 + 70.3
brain	mwgrat10K#6907	expression: liver brain; strains: sprague_dawley wistar_kyoto; similar to gbp|aj308966|aj308966_1 ledgf transcriptional co-activator p52 - mus musculus	0.955587	2.18e-05	347.7 + 175.8	152.3 + 74.2	191.4 + 97.7	183.6 + 62.5	164.1 + 58.6	203.1 + 97.7
brain	mwgrat10K#8285	expression: brain; strains: shrsp sprague_dawley wistar_kyoto; mwg own new gene sequence	0.955297	3.51e-10	386.7 + 191.4	168 + 70.3	218.8 + 97.7	171.9 + 31.3	199.2 + 74.2	168 + 46.9
brain	NM_016992	"arginine vasopressin diabetes insipidus, same as di conflicting physical mapping avp; vasopressin/neurophysin precursor; vn-precursor"	0.953689	0.000516317	410.2 + 191.4	242.2 + 144.5	257.8 + 121.1	238.3 + 132.8	195.3 + 101.6	234.4 + 121.1
brain	mwgrat10K#6394	"expression: brain; strains: shrsp sprague_dawley wistar_kyoto; similar to gbp|ak015486|ak015486_1 riken full-length enriched library, clone:4930459b04 - mus musculus"	0.952914	1.15e-09	402.3 + 199.2	179.7 + 54.7	222.7 + 132.8	152.3 + 58.6	156.3 + 46.9	140.6 + 46.9
brain	NM_057190_2	nasal embryonic lhrh factor nelf; jacob protein jac	0.95285	3.35e-06	261.7 + 128.9	152.3 + 46.9	160.2 + 66.4	136.7 + 35.2	160.2 + 58.6	125 + 31.3
brain	NM_013128	carboxypeptidase h precursor ec 3.4.17.10; e cpe; aa 1-476	0.951592	6.52e-17	636.7 + 234.4	324.2 + 168	253.9 + 156.3	164.1 + 58.6	218.8 + 117.2	144.5 + 43
brain	AF322216	inhibin binding protein long isoform	0.951536	5.27e-09	281.3 + 125	164.1 + 62.5	128.9 + 43	125 + 35.2	152.3 + 78.1	132.8 + 50.8
brain	mwgrat10K#7097	"expression: brain; strains: sprague_dawley wistar_kyoto; similar to gbp|ak006427|ak006427_1 riken full-length enriched library, clone:1700027j05 - mus musculus"	0.950327	0.0003708	316.4 + 132.8	191.4 + 85.9	218.8 + 66.4	210.9 + 66.4	187.5 + 58.6	183.6 + 66.4
brain	D86556	protein kinase	0.948993	5.51e-10	332 + 136.7	218.8 + 78.1	171.9 + 54.7	179.7 + 43	156.3 + 46.9	148.4 + 43
brain	NM_080478	"amyloid beta a4 precursor protein-binding, family b, member 1 apbb1; fe65; integrase-like protein, app interacting protein"	0.948108	3.72e-11	375 + 156.3	179.7 + 78.1	168 + 62.5	136.7 + 43	207 + 78.1	152.3 + 46.9
brain	NM_032061	contactin associated protein 1 cntnap1; paranodin; caspr	0.946937	1.48e-07	339.8 + 156.3	175.8 + 70.3	207 + 78.1	148.4 + 31.3	203.1 + 70.3	171.9 + 39.1
brain	mwgrat10K#7234	expression: liver brain; strains: wistar_kyoto; similar to gbp|bc007586|bc007586_1 unknown (protein for image:3162799) - homo sapiens	0.946565	2.81e-10	277.3 + 136.7	121.1 + 35.2	156.3 + 54.7	175.8 + 58.6	128.9 + 35.2	121.1 + 27.3
brain	mwgrat10K#8318	expression: kidney brain; strains: shrsp wistar_kyoto; mwg own new gene sequence	0.945935	1.12e-06	355.5 + 148.4	203.1 + 74.2	195.3 + 70.3	168 + 50.8	238.3 + 85.9	187.5 + 39.1
brain	NM_031783_1	"light molecular-weight neurofilament nf-l; neurofilament, polypeptide nfl"	0.944192	1.1e-13	558.6 + 187.5	191.4 + 58.6	308.6 + 136.7	230.5 + 85.9	281.3 + 93.8	238.3 + 97.7
brain	NM_053457	claudin-11 cldn11	0.943095	1.24e-10	488.3 + 183.6	160.2 + 54.7	289.1 + 187.5	187.5 + 93.8	265.6 + 136.7	183.6 + 85.9
brain	mwgrat10K#6368	expression: brain; strains: sprague_dawley wistar_kyoto; similar to gbp|s67043|s67043_1 oligodendrocyte-myelin glycoprotein - mus musculus	0.9427	1.07e-09	410.2 + 187.5	148.4 + 46.9	230.5 + 136.7	168 + 46.9	210.9 + 66.4	179.7 + 54.7
brain	NM_013038	syntaxin binding protein 1 stxbp1; munc18-1; n-sec1; sec1 homolog	0.942294	0.000177169	277.3 + 152.3	152.3 + 74.2	183.6 + 85.9	140.6 + 58.6	152.3 + 43	144.5 + 31.3
brain	mwgrat10K#9705	expression: brain; strains: shrsp; mwg own new gene sequence	0.9414	4.16e-07	210.9 + 89.8	121.1 + 35.2	125 + 54.7	109.4 + 23.4	121.1 + 35.2	113.3 + 23.4
brain	NM_021859	non-receptor protein kinase protein batk	0.93946	0.00013336	437.5 + 214.8	253.9 + 93.8	277.3 + 117.2	230.5 + 85.9	210.9 + 97.7	265.6 + 128.9
brain	NM_022249	"etoile, sam68-like protein slm-2 etle"	0.939352	3.66e-05	355.5 + 183.6	179.7 + 70.3	210.9 + 148.4	179.7 + 156.3	199.2 + 121.1	152.3 + 46.9
brain	NM_030991	"synaptosomal-associated protein, 25 kda snap25; snap-25a; snap-25b; protein snap-25"	0.938377	0.000372493	402.3 + 210.9	218.8 + 132.8	265.6 + 125	187.5 + 78.1	226.6 + 152.3	207 + 62.5
brain	NM_053613	reticulon 4 receptor rtn4r; nogo	0.937192	2.14e-06	293 + 144.5	128.9 + 46.9	179.7 + 125	187.5 + 132.8	152.3 + 62.5	136.7 + 43
brain	mwgrat10K#9321	expression: brain; strains: shrsp; similar to gbp|bc008881|bc008881_1 kinesin 2 (60-70kd) - homo sapiens	0.936681	2.63e-09	484.4 + 218.8	207 + 101.6	277.3 + 168	156.3 + 46.9	257.8 + 125	187.5 + 89.8
brain	AB011529	megf3	0.93383	5.07e-14	359.4 + 195.3	125 + 35.2	207 + 85.9	128.9 + 31.3	140.6 + 50.8	136.7 + 35.2
brain	NM_053573	neuronal olfactomedin-related er localized protein d2sut1e; olfactomedin related olfm1	0.933797	6.04e-15	609.4 + 210.9	160.2 + 62.5	293 + 207	175.8 + 62.5	316.4 + 140.6	168 + 85.9
brain	mwgrat10K#6873	expression: kidney heart brain; strains: shrsp sprague_dawley wistar_kyoto; similar to pir nf00502507 nuclear atp/gtp-binding protein - mus musculus	0.933095	6.36e-08	250 + 128.9	148.4 + 54.7	168 + 46.9	117.2 + 35.2	140.6 + 39.1	128.9 + 39.1
brain	U78517	camp-regulated guanine nucleotide exchange factor ii camp-gefii	0.931473	1.72e-06	261.7 + 121.1	140.6 + 50.8	144.5 + 43	175.8 + 62.5	164.1 + 70.3	125 + 35.2
brain	NM_012507	"atpase, na transporting, beta polypeptide 2 atp1b2; na, k -atpase-beta-2 subunit; na,k-atpase"	0.930151	9.99e-10	371.1 + 195.3	132.8 + 46.9	183.6 + 113.3	117.2 + 35.2	136.7 + 39.1	203.1 + 128.9
brain	NM_024163	brain-enriched guanylate kinase-associated protein 1; 2; begain	0.930086	0.00221585	265.6 + 148.4	195.3 + 74.2	175.8 + 50.8	144.5 + 54.7	175.8 + 78.1	168 + 58.6
brain	mwgrat10K#9251	"expression: brain; strains: shrsp; similar to gbp|ak005398|ak005398_1 riken full-length enriched library, clone:1600002m16 - mus musculus"	0.929622	3e-05	269.5 + 144.5	136.7 + 39.1	171.9 + 54.7	183.6 + 62.5	168 + 46.9	160.2 + 39.1
brain	AJ314857_1	lysosomal atpase; atp6g	0.928791	2.93e-10	500 + 246.1	203.1 + 113.3	277.3 + 160.2	140.6 + 39.1	175.8 + 97.7	179.7 + 132.8
brain	NM_031630	dead aspartate-glutamate-alanine-aspartate box polypeptide 25 ddx25; gonadotropin-regulated testicular rna helicase	0.926533	3.38e-05	242.2 + 140.6	121.1 + 43	144.5 + 74.2	125 + 35.2	125 + 35.2	160.2 + 62.5
brain	NM_057196	brain-specific angiogenesis inhibitor 1-associated protein 2; baiap2	0.923194	0.000478432	273.4 + 156.3	132.8 + 39.1	175.8 + 50.8	136.7 + 31.3	171.9 + 78.1	171.9 + 78.1
brain	mwgrat10K#6423	expression: brain; strains: wistar_kyoto; similar to gbp|u02974|u02974_1 proteolipid protein dm beta - squalus acanthias	0.922041	8.26e-06	378.9 + 207	179.7 + 89.8	285.2 + 144.5	199.2 + 89.8	183.6 + 58.6	179.7 + 89.8
brain	mwgrat10K#8025	expression: brain; strains: shrsp; similar to gbp|d29951|d29951_1 kinesin family protein kif1a - mus musculus	0.921653	1.68e-05	289.1 + 136.7	183.6 + 50.8	183.6 + 82	128.9 + 39.1	179.7 + 66.4	164.1 + 74.2
brain	mwgrat10K#7020	expression: heart brain; strains: shrsp sprague_dawley wistar_kyoto; similar to pir nf00847465 nesprin-1 - rattus norvegicus	0.921504	3.57e-07	382.8 + 199.2	195.3 + 82	226.6 + 93.8	144.5 + 54.7	234.4 + 117.2	168 + 74.2
brain	NM_032060	complement component 3a receptor 1 c3ar1; anaphylatoxin c3a	0.918654	0.00130765	242.2 + 160.2	140.6 + 46.9	160.2 + 43	125 + 35.2	156.3 + 70.3	121.1 + 31.3
brain	U86635	glutathione s-transferase m5	0.917807	0.000339548	433.6 + 253.9	281.3 + 113.3	257.8 + 125	171.9 + 43	265.6 + 113.3	210.9 + 85.9
brain	NM_012505	"na and k atpase, alpha catalytic subunit precursor; na transporting, alpha 2 polypeptide atp1a2"	0.916716	2.27e-07	304.7 + 160.2	179.7 + 78.1	191.4 + 62.5	125 + 27.3	160.2 + 58.6	175.8 + 62.5
brain	NM_012506	"atpase, na transporting, alpha 3 subunit atp1a3; na,k+atpase alpha-subunit; na and k iii catalytic; na,k-atpase alpha-2-subunit; pot.orf 1013 aa"	0.915742	4.53e-15	464.8 + 175.8	132.8 + 39.1	253.9 + 125	250 + 113.3	183.6 + 66.4	152.3 + 62.5
brain	mwgrat10K#7775	expression: brain; strains: sprague_dawley; similar to gbp|d44480|d44480_1 math-2 math-2 protein - mus musculus	0.91172	0.000118273	238.3 + 125	144.5 + 39.1	195.3 + 54.7	132.8 + 31.3	152.3 + 50.8	164.1 + 54.7
brain	NM_053440	"superiorcervical ganglia, neural specific 10 scgn10; scg10"	0.911192	8.09e-10	496.1 + 234.4	148.4 + 39.1	289.1 + 191.4	164.1 + 50.8	230.5 + 82	246.1 + 132.8
brain	NM_017204	microtubule-associated protein 6 mtap6; stop	0.910696	7.34e-10	449.2 + 156.3	179.7 + 62.5	257.8 + 89.8	242.2 + 74.2	293 + 109.4	246.1 + 89.8
brain	mwgrat10K#7786	expression: brain; strains: sprague_dawley; similar to pir nf01009215 similar to hypothetical protein flj21308 - mus musculus	0.910507	2.54e-07	410.2 + 222.7	171.9 + 85.9	218.8 + 125	121.1 + 27.3	230.5 + 117.2	257.8 + 152.3
brain	U49058	ra4	0.909671	7.88e-13	398.4 + 101.6	128.9 + 43	238.3 + 105.5	175.8 + 43	207 + 70.3	218.8 + 97.7
brain	NM_017139	preproenkephalin 2 penk2; enkephalin enk; proenkephalin	0.907833	2.88e-09	433.6 + 230.5	253.9 + 152.3	226.6 + 160.2	168 + 50.8	160.2 + 66.4	132.8 + 39.1
brain	mwgrat10K#6578	expression: brain heart; strains: shrsp sprague_dawley; similar to gbp|x97064|x97064_1 sec23 sec23 protein - homo sapiens	0.907338	2.47e-09	410.2 + 191.4	179.7 + 58.6	277.3 + 152.3	195.3 + 101.6	187.5 + 58.6	156.3 + 39.1
brain	NM_019225_1	"glutamate transporter glutamate transporter, glut-1; glast-1a; solute carrier family 1, member 3 slc1a3; glutamate/aspartate"	0.905842	1.06e-05	378.9 + 160.2	179.7 + 70.3	238.3 + 171.9	242.2 + 125	226.6 + 93.8	171.9 + 54.7
brain	NM_053722	clip-associating protein 2 clasp2	0.904488	0.000552965	273.4 + 148.4	144.5 + 46.9	175.8 + 78.1	136.7 + 35.2	187.5 + 125	168 + 43
brain	NM_017042	calcineurin subunit a beta ppp3cb; a-beta	0.904388	0.000100584	293 + 164.1	160.2 + 46.9	203.1 + 97.7	144.5 + 39.1	195.3 + 105.5	160.2 + 54.7
brain	mwgrat10K#6882	expression: liver heart brain; strains: shrsp sprague_dawley wistar_kyoto; similar to pir nf00512524 mtprd - mus musculus	0.903088	4.74e-05	312.5 + 183.6	152.3 + 50.8	164.1 + 62.5	152.3 + 39.1	171.9 + 85.9	140.6 + 35.2
brain	AF205635	cell division cycle 42 cdc42	0.900042	0.000137385	425.8 + 238.3	320.3 + 183.6	238.3 + 125	171.9 + 39.1	218.8 + 74.2	214.8 + 89.8
brain	NM_017252	"pou domain, class 3, transcription factor 4 pou3f4; rhs2 iii protein; brain-4"	0.898112	6.25e-17	453.1 + 140.6	144.5 + 46.9	253.9 + 97.7	273.4 + 148.4	187.5 + 62.5	140.6 + 39.1
brain	mwgrat10K#7233	"expression: brain; strains: shrsp sprague_dawley wistar_kyoto; similar to gbp|ak017585|ak017585_1 riken full-length enriched library, clone:5730420d13 - mus musculus"	0.894915	3.27e-07	449.2 + 148.4	214.8 + 74.2	312.5 + 128.9	250 + 70.3	293 + 89.8	257.8 + 105.5
brain	NM_017155	adenosine a1 receptor adora1; 326 as	0.894799	1.49e-05	304.7 + 113.3	210.9 + 70.3	222.7 + 78.1	175.8 + 35.2	183.6 + 66.4	168 + 39.1
brain	NM_022864	complexin i cplx1; synaphin 2	0.894447	3.06e-07	445.3 + 195.3	199.2 + 109.4	296.9 + 136.7	230.5 + 78.1	218.8 + 121.1	171.9 + 58.6
brain	NM_021853	potassium channel subunit slack slack	0.885976	1.19e-06	261.7 + 117.2	125 + 43	191.4 + 78.1	148.4 + 113.3	152.3 + 46.9	128.9 + 31.3
brain	AF001953	g protein beta 5 subunit	0.885929	0.00145016	273.4 + 121.1	168 + 62.5	203.1 + 58.6	160.2 + 43	191.4 + 58.6	191.4 + 66.4
brain	NM_017262	"glutamate receptor, ionotropic, kainate 5 grik5; receptor ka2 subunit"	0.885584	0.000537138	261.7 + 168	140.6 + 54.7	195.3 + 58.6	144.5 + 58.6	144.5 + 46.9	136.7 + 46.9
brain	mwgrat10K#6622	expression: kidney heart; strains: shrsp wistar_kyoto; similar to pir nf00535642 microtubule-associated serine/threonine protein kinase mast205 - mus musculus	0.884611	0.000235224	293 + 121.1	187.5 + 66.4	218.8 + 58.6	160.2 + 39.1	226.6 + 85.9	195.3 + 74.2
brain	NM_013122	insulin-like growth factor binding protein precursor; insulin factor-binding; 2 igfbp2	0.883808	3.46e-06	289.1 + 132.8	144.5 + 58.6	195.3 + 105.5	144.5 + 50.8	183.6 + 58.6	140.6 + 35.2
brain	NM_030873	profilin iia pfn2; ii	0.882409	6.05e-05	289.1 + 156.3	152.3 + 78.1	222.7 + 117.2	140.6 + 46.9	156.3 + 46.9	156.3 + 39.1
brain	mwgrat10K#9370	expression: brain; strains: shrsp; similar to pir nf00516024 probable neural cell adhesion molecule l1 precursor - mus musculus	0.881229	3.53e-08	339.8 + 207	144.5 + 39.1	164.1 + 54.7	226.6 + 74.2	179.7 + 66.4	148.4 + 39.1
brain	mwgrat10K#7773	expression: brain; strains: shrsp sprague_dawley; similar to gbp|u17259|u17259_1 p19 - mus musculus	0.878842	5.2e-05	339.8 + 207	148.4 + 50.8	234.4 + 113.3	179.7 + 58.6	210.9 + 74.2	171.9 + 50.8
brain	M17784_1	protease nexin pn-1; gdn precursor	0.878604	0.000436988	269.5 + 121.1	164.1 + 62.5	195.3 + 74.2	171.9 + 50.8	199.2 + 62.5	140.6 + 35.2
brain	NM_022865	gephyrin geph	0.876655	1.25e-07	414.1 + 101.6	210.9 + 66.4	296.9 + 136.7	242.2 + 82	257.8 + 85.9	207 + 78.1
brain	NM_054003	"beta-1,3-glucuronyltransferase 1 glucuronosyltransferase p b3gat1; glycoprotein specific udp-glucuronyltransferase glcat-p"	0.875444	0.00011793	195.3 + 70.3	136.7 + 43	160.2 + 46.9	128.9 + 35.2	125 + 43	125 + 35.2
brain	NM_017009	glial fibrillary acidic protein alpha gfap	0.874284	1.14e-10	437.5 + 191.4	152.3 + 54.7	273.4 + 125	175.8 + 43	246.1 + 113.3	265.6 + 128.9
brain	mwgrat10K#8955	"expression: brain; strains: sprague_dawley; similar to gbp|ak016685|ak016685_1 riken full-length enriched library, clone:4933406e20 - mus musculus"	0.873409	1.02e-05	410.2 + 148.4	308.6 + 132.8	214.8 + 78.1	203.1 + 70.3	250 + 121.1	257.8 + 121.1
brain	NM_017029	"neurofilament protein, middle polypeptide nefm; nf-m protein"	0.872616	8.03e-05	375 + 191.4	195.3 + 109.4	250 + 136.7	183.6 + 89.8	179.7 + 101.6	160.2 + 66.4
brain	AF288611	guanylate-cyclase regulatory protein gcrp	0.869805	1.75e-09	410.2 + 152.3	179.7 + 62.5	250 + 85.9	199.2 + 66.4	312.5 + 113.3	230.5 + 74.2
brain	NM_053931	peanut drosophila -like 1 pnutl1; cdcrel-1a cdcrel-1/pnutl1	0.866199	5.8e-15	515.6 + 238.3	152.3 + 46.9	253.9 + 152.3	148.4 + 54.7	347.7 + 156.3	171.9 + 66.4
brain	AJ271834	protein phosphatase 1b2 53 kda isoform ppm1b2	0.865241	5.03e-07	351.6 + 113.3	164.1 + 62.5	246.1 + 89.8	234.4 + 58.6	242.2 + 89.8	214.8 + 74.2
brain	AF348446	fibroblast growth factor homologous factor 1b; fhf1b	0.864309	2.84e-06	378.9 + 214.8	242.2 + 117.2	246.1 + 187.5	164.1 + 148.4	191.4 + 66.4	128.9 + 27.3
brain	NM_023960	calcium activated potassium channel beta 4 subunit kcnmb4; calcium-activated	0.863	2.85e-05	406.3 + 144.5	222.7 + 74.2	273.4 + 78.1	253.9 + 78.1	328.1 + 144.5	261.7 + 97.7
brain	X59737	ubiquitous mitochondrial creatine kinase	0.860788	9.75e-11	460.9 + 218.8	207 + 164.1	289.1 + 144.5	140.6 + 35.2	238.3 + 117.2	160.2 + 82
brain	NM_022209	brbeta b-regulatory subunit of protein phosphatase 2a loc60660	0.859762	0.00369036	316.4 + 214.8	144.5 + 46.9	210.9 + 101.6	160.2 + 58.6	226.6 + 187.5	144.5 + 82
brain	NM_031728	"synaptosomal-associated protein, 91 kda snap91; assembly protein 180 ap180; insert"	0.859621	7.59e-05	304.7 + 160.2	160.2 + 50.8	183.6 + 58.6	171.9 + 50.8	183.6 + 62.5	230.5 + 78.1
brain	L25387	phosphofructokinase c pfk-c	0.859124	4.24e-09	546.9 + 230.5	222.7 + 93.8	363.3 + 148.4	183.6 + 54.7	269.5 + 117.2	296.9 + 160.2
brain	NM_013191	"s100 calcium-binding protein, beta neural s100b; protein; s-100"	0.857231	5.7e-11	589.8 + 234.4	171.9 + 50.8	343.8 + 242.2	199.2 + 105.5	246.1 + 85.9	226.6 + 113.3
brain	AF009603	sh3p4	0.856887	3.24e-07	277.3 + 117.2	144.5 + 50.8	203.1 + 58.6	156.3 + 39.1	187.5 + 58.6	148.4 + 39.1
brain	mwgrat10K#9284	expression: brain; strains: shrsp; similar to pir nf00514283 rho-related gtp-binding protein rhon (rho7) - mus musculus	0.856286	3.53e-07	453.1 + 210.9	207 + 117.2	293 + 132.8	207 + 101.6	226.6 + 121.1	183.6 + 89.8
brain	mwgrat10K#9223	expression: brain; strains: shrsp; similar to pir nf00531703 cyfip2 - mus musculus	0.852699	2.04e-10	359.4 + 125	132.8 + 43	238.3 + 128.9	164.1 + 62.5	171.9 + 74.2	234.4 + 117.2
brain	NM_017237	ubiquitin carboxy-terminal hydrolase l1 uchl1; carboxyl-terminal pgp9.5	0.850025	1.76e-15	566.4 + 226.6	156.3 + 58.6	289.1 + 199.2	148.4 + 50.8	164.1 + 58.6	168 + 74.2
brain	NM_019350	synaptotagmin 5 syt5; v	0.843184	1.33e-08	488.3 + 179.7	195.3 + 62.5	238.3 + 93.8	226.6 + 74.2	316.4 + 179.7	261.7 + 152.3
brain	NM_017197	apoptosis-related rna binding protein napor-3; etr-r3a etr-r3; etr-r3b; elav-type rna-binding 3 etr3	0.836366	2.7e-08	281.3 + 128.9	136.7 + 35.2	183.6 + 74.2	121.1 + 31.3	175.8 + 50.8	195.3 + 89.8
brain	NM_019278	regulated endocrine-specific protein 18 resp18; neuroendocrine-specific	0.836182	2.5e-14	511.7 + 218.8	148.4 + 50.8	363.3 + 164.1	203.1 + 85.9	203.1 + 58.6	183.6 + 54.7
brain	NM_017122	neuron specific calcium-binding protein p23k molecule l1; hippocalcin hpca	0.83519	3.36e-11	359.4 + 175.8	121.1 + 46.9	195.3 + 113.3	140.6 + 62.5	132.8 + 39.1	128.9 + 31.3
brain	NM_030990	"proteolipid protein; pelizaeus-merzbacher disease, spastic paraplegia 2, uncomplicated; plp"	0.83327	7.45e-18	582 + 175.8	144.5 + 50.8	281.3 + 199.2	156.3 + 54.7	164.1 + 66.4	144.5 + 66.4
brain	NM_017253	"branched chain aminotransferase 1, cytosolic bcat1; branch bcatc"	0.832707	5.48e-11	429.7 + 234.4	128.9 + 39.1	226.6 + 175.8	136.7 + 46.9	152.3 + 46.9	140.6 + 35.2
brain	mwgrat10K#9226	expression: brain; strains: shrsp; similar to pir nf00520191 rap2 interacting protein 8 - mus musculus	0.830925	1.75e-12	339.8 + 152.3	128.9 + 35.2	195.3 + 85.9	125 + 39.1	156.3 + 50.8	148.4 + 39.1
brain	mwgrat10K#8943	expression: brain; strains: sprague_dawley; similar to pir nf00508401 unknown protein (fragment) - mus musculus	0.829914	1.07e-08	367.2 + 203.1	148.4 + 46.9	191.4 + 66.4	152.3 + 39.1	222.7 + 85.9	164.1 + 58.6
brain	mwgrat10K#8532	expression: brain; strains: wistar_kyoto; similar to gbp|y07785|y07785_1 carbonic anhydrase-like protein - ovis aries	0.825674	1.03e-12	488.3 + 218.8	187.5 + 66.4	269.5 + 152.3	152.3 + 31.3	222.7 + 89.8	156.3 + 50.8
brain	NM_053878	complexin 2 cplx2; synaphin 1; ii	0.824428	1.56e-07	293 + 148.4	136.7 + 46.9	191.4 + 93.8	148.4 + 43	160.2 + 54.7	144.5 + 39.1
brain	NM_013175	"secretory granule neuroendocrine, protein 1 7b2 protein sgne1; neuroendocrine"	0.817028	4.98e-22	652.3 + 195.3	156.3 + 50.8	281.3 + 171.9	144.5 + 50.8	168 + 66.4	144.5 + 58.6
brain	mwgrat10K#6950	"expression: brain; strains: shrsp sprague_dawley wistar_kyoto; similar to pir nf00526565 formin related protein, lymphocyte specific - mus musculus"	0.816382	1.06e-05	324.2 + 156.3	160.2 + 54.7	242.2 + 78.1	234.4 + 70.3	195.3 + 70.3	214.8 + 66.4
brain	NM_024141	nadh/nadph thyroid oxidase thox2 thox2	0.809916	4.4e-08	429.7 + 183.6	168 + 93.8	238.3 + 144.5	171.9 + 85.9	183.6 + 109.4	156.3 + 62.5
brain	NM_022695	ntr2 receptor ntsr2	0.808136	1.95e-07	363.3 + 148.4	179.7 + 82	183.6 + 58.6	234.4 + 85.9	214.8 + 58.6	187.5 + 78.1
brain	NM_031066	protein kinase c-binding protein zeta1 fez1; zygini	0.806097	9.26e-13	621.1 + 175.8	273.4 + 66.4	339.8 + 117.2	246.1 + 117.2	285.2 + 113.3	242.2 + 117.2
brain	AF141863	mt2 melatonin receptor mel-1b	0.801485	5.79e-09	375 + 156.3	144.5 + 46.9	242.2 + 70.3	250 + 85.9	277.3 + 101.6	234.4 + 78.1
brain	mwgrat10K#9267	expression: brain; strains: shrsp; similar to pir nf00989417 unnamed protein product - homo sapiens	0.799984	2.05e-05	289.1 + 128.9	148.4 + 58.6	183.6 + 58.6	148.4 + 43	238.3 + 121.1	218.8 + 85.9
brain	NM_031024_1	drebrin a dbn1; e	0.798667	3.5e-07	386.7 + 187.5	257.8 + 140.6	218.8 + 78.1	148.4 + 39.1	269.5 + 97.7	187.5 + 58.6
brain	mwgrat10K#9031	expression: brain; strains: sprague_dawley; similar to pir nf00513806 phosphatidylinositol membrane-associated (membrane-associated phosphatidylinositol transfer protein) - mus musculus	0.797328	8.9e-09	335.9 + 156.3	171.9 + 54.7	226.6 + 70.3	152.3 + 39.1	230.5 + 58.6	257.8 + 113.3
brain	U17603	rs-rex-s	0.796379	8.47e-17	617.2 + 210.9	230.5 + 78.1	296.9 + 148.4	175.8 + 58.6	210.9 + 70.3	199.2 + 74.2
brain	NM_012829	cck precursor aa -28 to 87; preprocholecystokinin; cholecystokinin	0.795712	5.37e-17	628.9 + 160.2	183.6 + 82	316.4 + 160.2	203.1 + 109.4	207 + 101.6	203.1 + 93.8
brain	mwgrat10K#8283	expression: heart brain; strains: shrsp sprague_dawley wistar_kyoto; mwg own new gene sequence	0.795002	7.77e-16	418 + 183.6	121.1 + 39.1	195.3 + 121.1	132.8 + 31.3	140.6 + 58.6	140.6 + 54.7
brain	NM_031676	neuronal protein np25-pending; np25	0.794917	7.62e-21	570.3 + 179.7	140.6 + 46.9	253.9 + 148.4	160.2 + 39.1	168 + 43	160.2 + 54.7
brain	mwgrat10K#8462	expression: brain; strains: wistar_kyoto; similar to pir nf00532515 mtprd protein - mus musculus	0.789572	0.00024366	296.9 + 144.5	164.1 + 54.7	238.3 + 105.5	168 + 54.7	214.8 + 101.6	179.7 + 66.4
brain	X79881	aggrecan like protein/ brevican; core protein	0.76586	6.94e-22	578.1 + 222.7	140.6 + 43	226.6 + 144.5	148.4 + 43	144.5 + 50.8	148.4 + 39.1
brain	mwgrat10K#8550	expression: brain; strains: wistar_kyoto; similar to pir nf00140044 predicted protein dj257a7.2 (fragment) - homo sapiens	0.764507	1e-06	277.3 + 117.2	156.3 + 39.1	203.1 + 70.3	152.3 + 35.2	242.2 + 85.9	179.7 + 43
brain	NM_017026	myelin basic protein mbp	0.76289	8.73e-13	710.9 + 183.6	257.8 + 156.3	328.1 + 195.3	214.8 + 101.6	250 + 117.2	246.1 + 113.3
brain	mwgrat10K#9307	"expression: brain; strains: sprague_dawley; similar to gbp|ak013666|ak013666_1 riken full-length enriched library, clone:2900052h21 - mus musculus"	0.760007	1.15e-14	441.4 + 242.2	136.7 + 39.1	183.6 + 125	128.9 + 31.3	128.9 + 35.2	128.9 + 31.3
brain	NM_031641	sulfotransferase-related protein sultx3-pending; nervous system cytosolic sulfotransferase nst; sulfotransferase-like	0.759965	1.44e-08	304.7 + 175.8	136.7 + 35.2	250 + 164.1	128.9 + 27.3	132.8 + 46.9	144.5 + 62.5
brain	mwgrat10K#8481	expression: brain; strains: wistar_kyoto; similar to pir nf00927111 tar rna binding protein 1; tar rna loop binding protein - homo sapiens	0.751531	3.27e-14	398.4 + 191.4	125 + 39.1	187.5 + 85.9	121.1 + 31.3	148.4 + 50.8	125 + 35.2
brain	mwgrat10K#8286	expression: liver brain; strains: sprague_dawley wistar_kyoto; mwg own new gene sequence	0.751101	1.69e-09	402.3 + 210.9	148.4 + 43	261.7 + 132.8	316.4 + 125	222.7 + 70.3	164.1 + 50.8
brain	NM_012777	apolipoprotein d apo d; apod	0.750274	8.37e-16	609.4 + 218.8	168 + 62.5	242.2 + 156.3	175.8 + 85.9	183.6 + 62.5	183.6 + 62.5
brain	NM_017110	cocaine and amphetamine regulated transcript cart; protein	0.742399	3.17e-20	582 + 171.9	148.4 + 70.3	226.6 + 156.3	152.3 + 50.8	148.4 + 43	140.6 + 39.1
heart	X60658	potential ligand-binding protein rya3	0.999301	7.81e-08	121.1 + 43	281.3 + 199.2	125 + 58.6	117.2 + 46.9	125 + 39.1	117.2 + 31.3
heart	mwgrat10K#8196	expression: heart; strains: shrsp wistar_kyoto; similar to pir nf00830449 titin - homo sapiens	0.998746	2.84e-14	128.9 + 54.7	425.8 + 214.8	164.1 + 89.8	140.6 + 62.5	144.5 + 39.1	140.6 + 43
heart	mwgrat10K#6163	"expression: heart; strains: sprague_dawley wistar_kyoto; similar to gbp|ak008119|ak008119_1 riken full-length enriched library, clone:2010005e21 - mus musculus"	0.997008	6.65e-20	113.3 + 46.9	527.3 + 203.1	117.2 + 43	128.9 + 35.2	144.5 + 74.2	140.6 + 93.8
heart	NM_017034	pim-1 oncogene pim1	0.99654	1.19e-11	148.4 + 50.8	390.6 + 171.9	164.1 + 39.1	168 + 62.5	168 + 58.6	175.8 + 50.8
heart	NM_080399	smhs1 protein; smhs1	0.99432	1.18e-13	148.4 + 46.9	418 + 187.5	152.3 + 54.7	144.5 + 39.1	175.8 + 58.6	144.5 + 35.2
heart	mwgrat10K#6463	expression: heart; strains: shrsp sprague_dawley wistar_kyoto; similar to gbp|ae006640|ae006640_1 ndufb10 nadh ubiquinone oxidoreductase pdsw subunit (rh 16p13.3) - homo sapiens	0.994231	8.48e-16	128.9 + 43	578.1 + 265.6	148.4 + 43	144.5 + 39.1	164.1 + 62.5	179.7 + 144.5
heart	NM_031545	atrial natriuretic peptide iso-anp; bnp; factor; brain nppb	0.993758	6.9e-19	109.4 + 43	394.5 + 152.3	117.2 + 46.9	132.8 + 39.1	128.9 + 46.9	121.1 + 35.2
heart	mwgrat10K#9534	expression: heart; strains: shrsp; similar to pir nf00523295 histidine-rich calcium-binding protein - mus musculus	0.993679	5.57e-15	136.7 + 50.8	484.4 + 226.6	132.8 + 50.8	164.1 + 58.6	175.8 + 74.2	132.8 + 27.3
heart	mwgrat10K#9489	expression: heart; strains: shrsp; similar to gbp|af237628|af237628_1 cardiac leiomodin - mus musculus	0.992685	7.43e-15	136.7 + 46.9	421.9 + 222.7	125 + 31.3	128.9 + 35.2	168 + 58.6	140.6 + 39.1
heart	NM_053880_1	"dynein, cytoplasmic, intermediate polypeptide 2 dnci2; cytoplasmic dynein chain 2a; 2b"	0.99226	8.23e-16	156.3 + 66.4	418 + 191.4	128.9 + 23.4	125 + 31.3	156.3 + 58.6	136.7 + 39.1
heart	mwgrat10K#6700	expression: heart brain; strains: shrsp sprague_dawley wistar_kyoto; similar to gbp|aj239082|aj239082_1 sh3bgr sh3bgr protein - mus musculus	0.992134	5.33e-15	187.5 + 82	507.8 + 199.2	187.5 + 54.7	195.3 + 70.3	195.3 + 93.8	152.3 + 54.7
heart	mwgrat10K#9124	expression: heart; strains: sprague_dawley; similar to pir nf00082096 hypothetical 92.9 kda protein - homo sapiens	0.991486	4.88e-09	121.1 + 35.2	269.5 + 148.4	136.7 + 43	117.2 + 31.3	117.2 + 35.2	113.3 + 31.3
heart	mwgrat10K#9709	expression: heart; strains: shrsp; mwg own new gene sequence	0.990016	1.33e-15	136.7 + 46.9	406.3 + 168	140.6 + 54.7	156.3 + 39.1	171.9 + 58.6	136.7 + 35.2
heart	NM_031677	four and a half lim domains 2 fhl2; dral	0.989412	1.53e-07	320.3 + 168	668 + 210.9	296.9 + 136.7	343.8 + 164.1	312.5 + 187.5	269.5 + 121.1
heart	mwgrat10K#8075	"expression: heart; strains: shrsp; similar to gbp|ak019393|ak019393_1 riken full-length enriched library, clone:3010027a04 - mus musculus"	0.988818	3.2e-07	214.8 + 58.6	441.4 + 187.5	222.7 + 93.8	199.2 + 70.3	238.3 + 113.3	218.8 + 82
heart	mwgrat10K#8569	expression: heart; strains: sprague_dawley; similar to gbp|af398972|af398972_1 asb11 ankyrin repeat-containing socs box protein 11 - mus musculus	0.988713	1.11e-07	117.2 + 39.1	242.2 + 132.8	121.1 + 50.8	113.3 + 31.3	121.1 + 27.3	128.9 + 27.3
heart	mwgrat10K#9713	expression: heart; strains: shrsp; mwg own new gene sequence	0.987674	1.8e-13	148.4 + 50.8	414.1 + 203.1	148.4 + 46.9	148.4 + 43	191.4 + 70.3	160.2 + 50.8
heart	mwgrat10K#6331	expression: heart; strains: shrsp sprague_dawley wistar_kyoto; similar to pir nf00830449 titin - homo sapiens	0.986556	2.53e-13	168 + 58.6	406.3 + 230.5	140.6 + 43	148.4 + 46.9	152.3 + 50.8	136.7 + 39.1
heart	mwgrat10K#6169	expression: heart; strains: shrsp sprague_dawley wistar_kyoto; similar to gbp|aj247087|aj247087_1 myosin light chain kinase (mlck) - homo sapiens	0.98602	2.02e-08	175.8 + 66.4	371.1 + 171.9	199.2 + 85.9	156.3 + 35.2	164.1 + 66.4	164.1 + 43
heart	AJ001290	sodium myo-inositol transporter	0.984886	5.71e-25	144.5 + 46.9	707 + 199.2	140.6 + 50.8	152.3 + 58.6	234.4 + 187.5	152.3 + 35.2
heart	mwgrat10K#6638	expression: kidney heart brain; strains: shrsp sprague_dawley wistar_kyoto; similar to gbp|bc006668|bc006668_1 similar to carnitine acetyltransferase - mus musculus	0.984447	2.89e-05	207 + 97.7	398.4 + 203.1	339.8 + 191.4	199.2 + 74.2	195.3 + 89.8	171.9 + 113.3
heart	S74398	l-type ca2 channel alpha 1 subunit	0.982483	2.27e-15	128.9 + 46.9	445.3 + 171.9	136.7 + 43	152.3 + 54.7	191.4 + 125	156.3 + 58.6
heart	NM_053395	"small muscle protein, x-linked; smpx"	0.982285	1.57e-17	148.4 + 82	484.4 + 183.6	168 + 74.2	128.9 + 43	195.3 + 89.8	121.1 + 31.3
heart	NM_021590	aryl-hydrocarbon interacting protein-like 1 aipl1	0.981401	9.45e-09	234.4 + 78.1	460.9 + 171.9	226.6 + 58.6	238.3 + 70.3	253.9 + 113.3	195.3 + 70.3
heart	NM_013200_1	"carnitine palmitoyltransferase 1 beta, muscle isoform cpt1b; i cpti; like protein"	0.979638	5.58e-14	136.7 + 43	476.6 + 230.5	175.8 + 82	128.9 + 35.2	187.5 + 128.9	136.7 + 31.3
heart	NM_053826	"pyruvate dehydrogenase kinase, isoenzyme 1 pdk1; kinase pdh"	0.976649	0.0071286	293 + 125	468.8 + 218.8	277.3 + 109.4	273.4 + 156.3	316.4 + 128.9	285.2 + 113.3
heart	AJ243193	cardiovascular heat shock protein; cvhsp	0.976101	0.000196886	179.7 + 66.4	375 + 187.5	207 + 70.3	199.2 + 101.6	242.2 + 128.9	199.2 + 74.2
heart	NM_017263	"glutamate receptor subunit 4c glutamate receptor subunit 4c, glur-4c; glur-d; ampa selective flip; 4 glur4; receptor, ionotropic, ampa4 alpha gria4"	0.974156	1.64e-05	289.1 + 136.7	500 + 207	226.6 + 105.5	273.4 + 113.3	250 + 109.4	226.6 + 66.4
heart	mwgrat10K#6375	expression: heart; strains: sprague_dawley wistar_kyoto; similar to gbp|u77354|u77354_1 troponin i - rattus norvegicus	0.973814	1.09e-19	168 + 50.8	652.3 + 160.2	210.9 + 85.9	203.1 + 74.2	296.9 + 140.6	210.9 + 117.2
heart	mwgrat10K#6323	expression: heart; strains: sprague_dawley wistar_kyoto; similar to pir nf00508424 m-protein - mus musculus	0.972182	5.75e-14	199.2 + 66.4	503.9 + 234.4	175.8 + 50.8	191.4 + 74.2	207 + 97.7	144.5 + 50.8
heart	X07314	cardiac myosin light chain 2; mlc2 aa 1-166	0.971677	8.73e-08	250 + 207	777.3 + 210.9	210.9 + 171.9	308.6 + 238.3	347.7 + 289.1	265.6 + 226.6
heart	NM_013021	peripherin retinal degradation slow rds; gene producct aa 1-346	0.969211	4.3e-05	199.2 + 144.5	324.2 + 121.1	195.3 + 132.8	156.3 + 85.9	171.9 + 85.9	156.3 + 54.7
heart	M59211	k channel protein kshiiia3; potassium kv3.2b	0.967873	3.97e-08	289.1 + 148.4	601.6 + 136.7	277.3 + 179.7	234.4 + 101.6	320.3 + 156.3	316.4 + 164.1
heart	mwgrat10K#8013	"expression: kidney; strains: shrsp; similar to gbp|ak006287|ak006287_1 riken full-length enriched library, clone:1700023o11 - mus musculus"	0.967435	5.79e-15	171.9 + 62.5	574.2 + 175.8	171.9 + 58.6	257.8 + 82	253.9 + 140.6	207 + 78.1
heart	AJ291433	mono; adp-ribosyltransferase; art3	0.966383	0.000237537	136.7 + 50.8	324.2 + 199.2	171.9 + 171.9	164.1 + 160.2	164.1 + 50.8	191.4 + 97.7
heart	mwgrat10K#6585	expression: heart; strains: wistar_kyoto; similar to gbp|m74495|m74495_1 adenylosuccinate synthetase - mus musculus	0.964816	9.92e-12	156.3 + 46.9	445.3 + 238.3	136.7 + 35.2	183.6 + 62.5	222.7 + 148.4	160.2 + 50.8
heart	mwgrat10K#8103	"expression: kidney; strains: shrsp; similar to gbp|ak010263|ak010263_1 riken full-length enriched library, clone:2400003c23 - mus musculus"	0.964455	3.61e-11	230.5 + 97.7	593.8 + 203.1	285.2 + 109.4	242.2 + 66.4	312.5 + 152.3	210.9 + 74.2
heart	mwgrat10K#6860	expression: liver heart; strains: shrsp sprague_dawley; similar to pir nf00512896 ran-interacting protein mog1 - mus musculus	0.963929	7.33e-05	203.1 + 89.8	464.8 + 210.9	261.7 + 140.6	222.7 + 82	261.7 + 140.6	242.2 + 136.7
heart	AF159245	cytochrome p450 cyp2b21	0.963462	1.2e-10	136.7 + 70.3	347.7 + 164.1	121.1 + 39.1	132.8 + 35.2	187.5 + 97.7	136.7 + 35.2
heart	AB049626	h-caldesmon	0.962436	3.42e-09	226.6 + 66.4	582 + 246.1	273.4 + 97.7	222.7 + 78.1	312.5 + 136.7	242.2 + 85.9
heart	mwgrat10K#6379	expression: heart; strains: shrsp sprague_dawley wistar_kyoto; similar to pir nf00507196 histidine-rich ca2 binding protein - mus musculus	0.959855	1.65e-06	261.7 + 97.7	574.2 + 199.2	320.3 + 144.5	265.6 + 148.4	328.1 + 156.3	265.6 + 144.5
heart	mwgrat10K#6399	expression: heart; strains: sprague_dawley wistar_kyoto; similar to pir nf00529788 apobec-2 protein - mus musculus	0.959457	2.48e-12	171.9 + 58.6	445.3 + 199.2	144.5 + 58.6	164.1 + 62.5	222.7 + 168	136.7 + 27.3
heart	mwgrat10K#6431	expression: heart; strains: shrsp sprague_dawley; similar to pir nf00566306 minor striated-muscle alpha tropomyosin - rattus norvegicus	0.957699	7.32e-23	132.8 + 46.9	628.9 + 191.4	128.9 + 54.7	132.8 + 54.7	277.3 + 156.3	164.1 + 132.8
heart	NM_022382	myomegalin loc64183	0.955843	1.88e-06	199.2 + 97.7	332 + 207	160.2 + 66.4	144.5 + 39.1	144.5 + 50.8	125 + 31.3
heart	mwgrat10K#6512	expression: heart; strains: shrsp sprague_dawley; similar to gbp|aj277892|aj277892_1 ttn titin fetal isoform - homo sapiens	0.952095	0.00125798	250 + 109.4	449.2 + 183.6	281.3 + 191.4	238.3 + 152.3	293 + 168	253.9 + 156.3
heart	NM_012590	"inhibin alpha-subunit precursor; inhibin, alpha inha"	0.949771	9.46e-06	199.2 + 89.8	343.8 + 191.4	164.1 + 50.8	136.7 + 43	191.4 + 82	148.4 + 39.1
heart	mwgrat10K#8723	expression: liver; strains: wistar_kyoto; similar to gbp|bc002137|bc002137_1 similar to cg13018 gene product - mus musculus	0.944061	5.35e-05	210.9 + 85.9	371.1 + 128.9	261.7 + 113.3	230.5 + 66.4	214.8 + 89.8	199.2 + 66.4
heart	L47281	alpha-3 type iv collagen col4a3	0.941601	2.57e-15	148.4 + 54.7	410.2 + 168	218.8 + 70.3	140.6 + 35.2	218.8 + 85.9	144.5 + 31.3
heart	mwgrat10K#9501	expression: heart; strains: shrsp; similar to pir nf00525260 tescalcin (tsc) - mus musculus	0.941532	5.93e-16	285.2 + 109.4	625 + 242.2	269.5 + 152.3	140.6 + 43	191.4 + 85.9	175.8 + 50.8
heart	mwgrat10K#8571	expression: heart; strains: wistar_kyoto; similar to pir nf00830449 titin - homo sapiens	0.940885	1.71e-08	168 + 66.4	359.4 + 152.3	199.2 + 78.1	203.1 + 78.1	160.2 + 54.7	148.4 + 54.7
heart	L20998	t cell receptor	0.938294	0.00273821	195.3 + 78.1	328.1 + 152.3	222.7 + 105.5	171.9 + 58.6	210.9 + 93.8	199.2 + 89.8
heart	mwgrat10K#8242	expression: heart; strains: shrsp sprague_dawley wistar_kyoto; similar to gbp|u75362|u75362_1 isot-3 isopeptidase t-3 - homo sapiens	0.936973	8.06e-06	175.8 + 85.9	285.2 + 199.2	128.9 + 39.1	117.2 + 27.3	148.4 + 66.4	125 + 31.3
heart	AY059414	concentrative na+nucleoside cotransporter protein; cnt3	0.93638	6.83e-07	230.5 + 140.6	429.7 + 195.3	261.7 + 109.4	187.5 + 101.6	203.1 + 85.9	183.6 + 82
heart	mwgrat10K#9110	"expression: heart; strains: sprague_dawley; similar to gbp|ak003605|ak003605_1 riken full-length enriched library, clone:1110011d13 - mus musculus"	0.93129	7.64e-12	250 + 105.5	464.8 + 218.8	156.3 + 46.9	152.3 + 58.6	238.3 + 160.2	148.4 + 31.3
heart	mwgrat10K#6231	expression: brain; strains: shrsp wistar_kyoto; similar to gbp|af006082|af006082_1 arp2 arp2 - homo sapiens	0.931237	3.44e-08	199.2 + 97.7	562.5 + 234.4	207 + 101.6	203.1 + 78.1	332 + 179.7	261.7 + 117.2
heart	mwgrat10K#8239	expression: kidney heart; strains: shrsp sprague_dawley wistar_kyoto; similar to pir nf00507797 feminization 1 a homolog (c. elegans) - mus musculus	0.926976	0.000386287	148.4 + 46.9	257.8 + 117.2	156.3 + 58.6	152.3 + 46.9	187.5 + 70.3	171.9 + 43
heart	M18135_1	minor striated-muscle alpha tropomyosin; isoform; non-muscle; hepatoma; brain alpha-tropomyosin tmbr-1; 2; 3	0.920873	1.34e-13	175.8 + 66.4	710.9 + 214.8	257.8 + 195.3	218.8 + 171.9	460.9 + 246.1	203.1 + 78.1
heart	mwgrat10K#6185	expression: heart; strains: shrsp sprague_dawley wistar_kyoto; similar to pir nf00960450 art3 mon(adp-ribosyl)transferase precursor - mus musculus	0.915924	2.17e-07	144.5 + 54.7	332 + 199.2	140.6 + 54.7	128.9 + 27.3	136.7 + 39.1	214.8 + 132.8
heart	L41684	orf	0.915548	0.00112069	160.2 + 50.8	238.3 + 74.2	156.3 + 46.9	156.3 + 43	195.3 + 78.1	160.2 + 46.9
heart	AF053360	nonmuscle tropomyosin 5 tpm5	0.907405	5.63e-08	175.8 + 58.6	328.1 + 117.2	148.4 + 58.6	171.9 + 62.5	203.1 + 82	210.9 + 70.3
heart	mwgrat10K#6722	expression: kidney heart; strains: shrsp sprague_dawley wistar_kyoto; similar to gbp|bc008653|bc008653_1 similar to lrp16 protein - mus musculus	0.897879	0.000872378	222.7 + 85.9	546.9 + 277.3	355.5 + 156.3	339.8 + 136.7	328.1 + 191.4	320.3 + 140.6
heart	NM_019168	arginase type ii arg2	0.895383	4.5e-13	179.7 + 58.6	582 + 207	308.6 + 144.5	339.8 + 144.5	257.8 + 109.4	191.4 + 66.4
heart	NM_017240	"myosin heavy chain, cardiac muscle, fetal myh7; chain 5; beta aa 1-1935"	0.891711	4.02e-07	171.9 + 50.8	414.1 + 234.4	156.3 + 39.1	187.5 + 54.7	226.6 + 148.4	168 + 39.1
heart	mwgrat10K#8477	expression: brain; strains: wistar_kyoto; similar to gbp|s57212|s57212_1 hmef2c myocyte enhancer-binding factor 2 - homo sapiens	0.891132	4.37e-05	218.8 + 89.8	378.9 + 140.6	253.9 + 101.6	253.9 + 121.1	195.3 + 66.4	195.3 + 89.8
heart	NM_013220	cardiac ankyrin repeat protein alrp; carp	0.889914	6.34e-19	140.6 + 50.8	597.7 + 214.8	148.4 + 46.9	136.7 + 46.9	347.7 + 195.3	191.4 + 62.5
heart	mwgrat10K#6494	expression: liver heart; strains: shrsp sprague_dawley wistar_kyoto; similar to gbp|af041376|af041376_1 cide-a cell death activator cide-a - mus musculus	0.889807	7.4e-09	171.9 + 78.1	425.8 + 191.4	261.7 + 144.5	171.9 + 82	238.3 + 128.9	148.4 + 58.6
heart	X59736	sarcomeric mitochondrial creatine kinase	0.886093	2.73e-07	125 + 43	281.3 + 179.7	121.1 + 54.7	195.3 + 82	144.5 + 54.7	136.7 + 39.1
heart	NM_012949	muscle specific enolase beta beta enolose two splicing products eno3; aa 1-434	0.88366	7.96e-09	156.3 + 43	406.3 + 222.7	164.1 + 54.7	148.4 + 39.1	273.4 + 152.3	195.3 + 58.6
heart	mwgrat10K#9510	expression: heart; strains: shrsp; similar to gbp|af248643|af248643_1 alpha-actinin 2 - mus musculus	0.879932	2.87e-15	191.4 + 78.1	636.7 + 230.5	191.4 + 93.8	191.4 + 85.9	359.4 + 210.9	144.5 + 35.2
heart	NM_012629	prolactin; prl	0.879604	3.28e-05	210.9 + 93.8	398.4 + 156.3	289.1 + 117.2	257.8 + 101.6	210.9 + 97.7	222.7 + 132.8
heart	mwgrat10K#9490	expression: heart; strains: shrsp; similar to gbp|af248643|af248643_1 alpha-actinin 2 - mus musculus	0.878478	6.66e-16	183.6 + 50.8	562.5 + 246.1	156.3 + 54.7	168 + 54.7	351.6 + 187.5	160.2 + 39.1
heart	NM_057144	cysteine-rich protein 3 csrp3; muscle lim mlp	0.872863	9.19e-19	168 + 148.4	613.3 + 179.7	144.5 + 74.2	152.3 + 70.3	320.3 + 199.2	136.7 + 46.9
heart	X03032	phosphorylase aa 760-840; glycogen	0.872408	2.05e-09	289.1 + 168	507.8 + 273.4	168 + 50.8	156.3 + 54.7	308.6 + 179.7	207 + 70.3
heart	S70803	clone p10.15 product	0.870149	4.52e-10	207 + 85.9	558.6 + 234.4	203.1 + 74.2	230.5 + 78.1	339.8 + 191.4	214.8 + 89.8
heart	mwgrat10K#9504	"expression: heart; strains: shrsp; similar to gbp|m29793|m29793_1 mus musculus m.musculus slow/cardiac troponin c (ctnc) mrna, complete cds; slow/cardiac troponin c."	0.86691	2.76e-12	250 + 152.3	750 + 195.3	289.1 + 140.6	203.1 + 136.7	429.7 + 214.8	242.2 + 144.5
heart	mwgrat10K#9452	"expression: heart; strains: shrsp; similar to gbp|ak005020|ak005020_1 riken full-length enriched library, clone:1300016c01 - mus musculus"	0.864241	2.85e-05	265.6 + 117.2	468.8 + 175.8	367.2 + 183.6	238.3 + 128.9	285.2 + 113.3	238.3 + 97.7
heart	X74294	alpha 7c integrin alpha 7 integrin	0.8584	1.3e-10	386.7 + 148.4	593.8 + 238.3	269.5 + 93.8	253.9 + 82	351.6 + 160.2	179.7 + 43
heart	mwgrat10K#6184	expression: brain heart; strains: sprague_dawley wistar_kyoto; similar to pir nf00113277 ryanodine receptor 2 (cardiac muscle-type ryanodine receptor) (ryr2) (ryr-2) (cardiac muscle ryanodine receptor-calcium release channel) (hryr-2) - homo sapiens	0.856551	9.64e-06	195.3 + 82	269.5 + 105.5	183.6 + 58.6	152.3 + 43	148.4 + 46.9	144.5 + 43
heart	mwgrat10K#6138	"expression: heart brain; strains: shrsp sprague_dawley; similar to pir nf00528372 brain cdna, clone mncb-2440, similar to mus musculus partial cochlear mrna (clone 29c9) - mus musculus"	0.839535	7.99e-06	222.7 + 105.5	304.7 + 132.8	195.3 + 70.3	156.3 + 50.8	218.8 + 89.8	148.4 + 50.8
heart	mwgrat10K#9480	expression: heart; strains: wistar_kyoto; similar to pir nf00518389 integrin beta 1 binding protein 2 (melusin) - mus musculus	0.830098	2.45e-07	195.3 + 93.8	449.2 + 207	199.2 + 66.4	179.7 + 54.7	230.5 + 105.5	222.7 + 93.8
heart	NM_017131	cardiac calsequestrin; 2 casq2	0.824147	1.07e-11	140.6 + 43	418 + 253.9	125 + 39.1	132.8 + 35.2	191.4 + 78.1	128.9 + 35.2
heart	mwgrat10K#8202	expression: heart; strains: shrsp sprague_dawley wistar_kyoto; similar to pir nf00510684 cypher2 - mus musculus	0.822715	1.31e-18	168 + 74.2	664.1 + 226.6	160.2 + 58.6	175.8 + 54.7	312.5 + 179.7	175.8 + 54.7
heart	NM_012676	"troponin t, cardiac tnnt2; t"	0.811091	3.92e-11	273.4 + 160.2	714.8 + 144.5	214.8 + 152.3	269.5 + 175.8	382.8 + 195.3	273.4 + 203.1
heart	NM_017241	"glutamate receptor, ionotropic, kainate 1 grik1; receptor subunit 5-1 glur5-1; 5-2 glur5-2"	0.802093	6.93e-17	175.8 + 46.9	386.7 + 148.4	128.9 + 46.9	128.9 + 46.9	125 + 46.9	125 + 35.2
heart	mwgrat10K#8260	expression: heart; strains: shrsp sprague_dawley wistar_kyoto; mwg own new gene sequence	0.797305	1.89e-15	175.8 + 97.7	585.9 + 218.8	152.3 + 58.6	164.1 + 97.7	253.9 + 160.2	152.3 + 46.9
heart	mwgrat10K#8203	"expression: heart; strains: shrsp sprague_dawley wistar_kyoto; similar to gbp|ak003152|ak003152_1 riken full-length enriched library, clone:1100001c23 - mus musculus"	0.791648	1.3e-17	125 + 43	488.3 + 207	128.9 + 31.3	144.5 + 35.2	210.9 + 148.4	156.3 + 54.7
heart	NM_022707	"phospholamban phospholamban, pln; plm"	0.787664	1.67e-15	191.4 + 164.1	699.2 + 171.9	160.2 + 78.1	207 + 132.8	296.9 + 175.8	179.7 + 105.5
heart	mwgrat10K#8167	expression: heart; strains: shrsp sprague_dawley wistar_kyoto; similar to pir nf00507033 calcineurin-binding protein calsarcin-1 (myozenin 2) - mus musculus	0.783995	2.48e-15	179.7 + 70.3	632.8 + 246.1	183.6 + 97.7	152.3 + 43	273.4 + 187.5	179.7 + 66.4
heart	NM_031056	"matrix metalloproteinase 14, membrane-inserted mmp14; mt-mmp rat 29; membrane-type"	0.772909	2.53e-13	386.7 + 210.9	585.9 + 195.3	421.9 + 160.2	195.3 + 70.3	300.8 + 160.2	183.6 + 46.9
heart	mwgrat10K#8066	expression: heart kidney; strains: shrsp; similar to pir nf00142326 kiaa1695 protein (fragment) - homo sapiens	0.762342	3.1e-08	187.5 + 78.1	308.6 + 140.6	242.2 + 101.6	121.1 + 31.3	152.3 + 50.8	175.8 + 70.3
heart	X65036	integrin alpha chain	0.760679	2.4e-05	289.1 + 152.3	441.4 + 265.6	195.3 + 66.4	226.6 + 78.1	207 + 105.5	390.6 + 191.4
heart	mwgrat10K#8618	"expression: heart; strains: wistar_kyoto; similar to gbp|j05211|j05211_1 homo sapiens human desmoplakin mrna, 3' end; desmoplakin."	0.744901	9.98e-10	132.8 + 39.1	312.5 + 148.4	156.3 + 50.8	214.8 + 66.4	257.8 + 113.3	140.6 + 35.2
heart	mwgrat10K#8832	expression: kidney; strains: wistar_kyoto; similar to gbp|x79440|x79440_1 malate dehydrogenase (oxaloacetate decarboxylating) (nadp) - homo sapiens	0.71491	1.48e-06	226.6 + 105.5	289.1 + 117.2	246.1 + 89.8	144.5 + 58.6	160.2 + 58.6	164.1 + 58.6
heart	mwgrat10K#8567	expression: heart; strains: wistar_kyoto; similar to pir nf00529048 putative phosphatase subunit (phosphatase subunit gene g4-1) - mus musculus	0.687276	5.44e-10	406.3 + 226.6	574.2 + 195.3	453.1 + 210.9	226.6 + 109.4	242.2 + 113.3	222.7 + 136.7
heart, brain	NM_053297	pyruvate kinase 3 pkm2; m1 pk	0.991261	4.28e-08	406.3 + 187.5	429.7 + 203.1	203.1 + 109.4	195.3 + 97.7	195.3 + 66.4	222.7 + 109.4
heart, brain	NM_017049	"solute carrier family 4, member 3, anion exchange protein 3 slc4a3; cl-/hco3- exchanger b3rp3"	0.970874	5.69e-14	312.5 + 113.3	351.6 + 140.6	156.3 + 70.3	183.6 + 70.3	175.8 + 70.3	128.9 + 39.1
heart, brain	mwgrat10K#7159	"expression: brain heart; strains: shrsp sprague_dawley wistar_kyoto; similar to gbp|ak005096|ak005096_1 riken full-length enriched library, clone:1500001l03 - mus musculus"	0.968892	9.07e-05	226.6 + 105.5	261.7 + 140.6	156.3 + 50.8	140.6 + 43	164.1 + 70.3	152.3 + 46.9
heart, brain	mwgrat10K#6205	expression: heart brain; strains: shrsp wistar_kyoto; similar to pir nf00522782 reticulon protein 2 (neuroendocrine-specific protein-like 1) (nsp-like protein 1) (nspli) - mus musculus	0.959721	1.07e-06	316.4 + 144.5	320.3 + 136.7	203.1 + 82	187.5 + 97.7	218.8 + 97.7	164.1 + 50.8
heart, brain	L19181	receptor-linked protein tyrosine phosphatase	0.957468	9.95e-05	324.2 + 132.8	351.6 + 136.7	218.8 + 62.5	210.9 + 50.8	250 + 85.9	218.8 + 140.6
heart, brain	D16443	rep3b	0.87469	6.44e-05	488.3 + 191.4	464.8 + 207	367.2 + 156.3	253.9 + 82	347.7 + 132.8	277.3 + 109.4
heart, brain	mwgrat10K#9078	expression: brain heart; strains: shrsp sprague_dawley wistar_kyoto; similar to pir nf00900790 tescalcin - mus musculus	0.812639	7.52e-11	304.7 + 121.1	535.2 + 273.4	234.4 + 89.8	136.7 + 35.2	210.9 + 171.9	195.3 + 89.8
heart, brain	NM_012660	statin-related protein s1; statin-like stnl	0.725176	5.71e-18	476.6 + 187.5	546.9 + 199.2	203.1 + 117.2	148.4 + 43	218.8 + 97.7	152.3 + 58.6
heart, kidney	M28654	myosin heavy chain myh	0.987007	6.86e-25	179.7 + 50.8	484.4 + 156.3	543 + 164.1	164.1 + 113.3	195.3 + 74.2	148.4 + 39.1
heart, kidney	mwgrat10K#6735	expression: kidney heart; strains: shrsp sprague_dawley wistar_kyoto; similar to pir nf00501692 riken cdna 1300003f06 gene (similar to dkfzp586f1524 protein) - mus musculus	0.983798	0.034666	281.3 + 136.7	441.4 + 250	433.6 + 242.2	296.9 + 214.8	308.6 + 191.4	265.6 + 140.6
heart, kidney	mwgrat10K#6486	expression: heart; strains: wistar_kyoto; similar to gbp|bc005712|bc005712_1 riken cdna 1500031n16 gene - mus musculus	0.967222	0.000377344	363.3 + 164.1	550.8 + 210.9	492.2 + 175.8	320.3 + 195.3	328.1 + 207	308.6 + 175.8
heart, kidney	mwgrat10K#8630	expression: heart; strains: wistar_kyoto; similar to gbp|bc015300|bc015300_1 unknown (protein for mgc:19199) - mus musculus	0.960876	0.00115395	265.6 + 132.8	476.6 + 250	457 + 253.9	285.2 + 168	296.9 + 164.1	214.8 + 109.4
heart, kidney	mwgrat10K#6723	expression: kidney; strains: wistar_kyoto; similar to gbp|bc008653|bc008653_1 similar to lrp16 protein - mus musculus	0.94879	2.46e-11	300.8 + 125	679.7 + 171.9	519.5 + 222.7	300.8 + 195.3	293 + 179.7	218.8 + 97.7
heart, kidney	mwgrat10K#9150	"expression: brain; strains: shrsp; similar to gbp|ak002501|ak002501_1 riken full-length enriched library, clone:0610010m09 - mus musculus"	0.939373	2.96e-05	324.2 + 199.2	492.2 + 187.5	484.4 + 222.7	230.5 + 109.4	335.9 + 171.9	273.4 + 144.5
heart, kidney	mwgrat10K#6166	"expression: brain heart; strains: shrsp sprague_dawley wistar_kyoto; similar to gbp|ak007833|ak007833_1 riken full-length enriched library, clone:1810048p01 - mus musculus"	0.911646	0.000201186	296.9 + 164.1	531.3 + 199.2	410.2 + 183.6	293 + 168	312.5 + 160.2	238.3 + 109.4
heart, kidney	NM_017163	renal osmotic stress-induced na-cl organic solute cotransporter; x transporter protein 2 xtrp2	0.883871	2.99e-21	140.6 + 54.7	359.4 + 156.3	589.8 + 250	128.9 + 46.9	179.7 + 121.1	140.6 + 39.1
heart, kidney	mwgrat10K#8145	expression: heart; strains: sprague_dawley wistar_kyoto; similar to gbp|bc003423|bc003423_1 riken cdna 1500004o06 gene - mus musculus	0.879925	2.42e-05	246.1 + 136.7	429.7 + 222.7	460.9 + 226.6	347.7 + 210.9	226.6 + 93.8	195.3 + 93.8
heart, kidney	mwgrat10K#8124	expression: kidney; strains: shrsp; similar to pir nf00533132 rst - mus musculus	0.872686	2.38e-10	195.3 + 82	324.2 + 160.2	500 + 199.2	191.4 + 121.1	214.8 + 105.5	171.9 + 85.9
heart, kidney	AF144090	fatty acid-binding protein fabp	0.868898	6.47e-11	300.8 + 175.8	589.8 + 160.2	390.6 + 132.8	238.3 + 117.2	285.2 + 136.7	187.5 + 93.8
heart, kidney	mwgrat10K#8080	"expression: heart kidney; strains: shrsp wistar_kyoto; similar to gbp|ak020614|ak020614_1 riken full-length enriched library, clone:9530058b02 - mus musculus"	0.795018	0.000661246	261.7 + 97.7	460.9 + 199.2	375 + 218.8	265.6 + 125	238.3 + 113.3	246.1 + 109.4
heart, kidney	mwgrat10K#8148	expression: liver heart; strains: sprague_dawley; similar to pir nf00829476 mstp022 - homo sapiens	0.710214	4.29e-10	261.7 + 164.1	425.8 + 160.2	503.9 + 191.4	363.3 + 195.3	183.6 + 85.9	187.5 + 105.5
kidney	mwgrat10K#8855	expression: kidney; strains: wistar_kyoto; similar to gbp|ax191622|ax191622_1 homo sapiens sequence 144 from patent wo0149728; unnamed protein product.	0.999456	9.73e-14	113.3 + 43	125 + 39.1	332 + 164.1	109.4 + 31.3	117.2 + 35.2	117.2 + 31.3
kidney	AF221952	mu-protocadherin	0.999407	1.77e-19	121.1 + 46.9	125 + 46.9	394.5 + 140.6	121.1 + 43	125 + 39.1	128.9 + 39.1
kidney	mwgrat10K#8903	expression: kidney; strains: wistar_kyoto; similar to pir nf00533441 cadherin-16 precursor (kidney-specific cadherin) (ksp-cadherin) - mus musculus	0.999333	2.28e-25	117.2 + 35.2	121.1 + 43	433.6 + 156.3	117.2 + 31.3	125 + 35.2	121.1 + 35.2
kidney	mwgrat10K#7541	"expression: kidney; strains: wistar_kyoto; similar to gbp|ak018598|ak018598_1 riken full-length enriched library, clone:9130007b22 - mus musculus"	0.999291	3.04e-20	136.7 + 54.7	140.6 + 54.7	523.4 + 199.2	144.5 + 54.7	136.7 + 43	148.4 + 50.8
kidney	NM_053929	"solute carrier family 7 cationic amino acid transporter, y system, member 9 slc7a9; bat1"	0.999132	1e-16	152.3 + 58.6	148.4 + 54.7	515.6 + 226.6	156.3 + 66.4	152.3 + 62.5	156.3 + 58.6
kidney	NM_012909	adh water channel; complete cds; aquaporin 2 aqp2	0.999075	2.59e-22	183.6 + 85.9	152.3 + 46.9	601.6 + 199.2	148.4 + 54.7	179.7 + 54.7	175.8 + 54.7
kidney	AB051836	organic anion transporter 5	0.999019	1.29e-08	125 + 46.9	128.9 + 43	335.9 + 195.3	132.8 + 35.2	132.8 + 43	128.9 + 39.1
kidney	NM_031584_1	"solute carrier family 22, member 2; slc22a2"	0.998721	2.77e-14	148.4 + 62.5	144.5 + 46.9	496.1 + 238.3	164.1 + 70.3	152.3 + 62.5	160.2 + 66.4
kidney	NM_012842_1	preproepidermal growth factor; epidermal egf	0.998576	1.63e-09	199.2 + 62.5	226.6 + 74.2	550.8 + 281.3	222.7 + 125	214.8 + 66.4	222.7 + 93.8
kidney	NM_013097	deoxyribonuclease i variant 1; 2; dnase1	0.99853	1.45e-22	128.9 + 58.6	140.6 + 62.5	527.3 + 191.4	113.3 + 35.2	121.1 + 43	136.7 + 66.4
kidney	M32757	inhibin beta-b-subunit precursor	0.998407	0	136.7 + 39.1	132.8 + 39.1	601.6 + 187.5	140.6 + 43	164.1 + 58.6	136.7 + 35.2
kidney	mwgrat10K#9574	expression: kidney; strains: shrsp; similar to gbp|ax191622|ax191622_1 homo sapiens sequence 144 from patent wo0149728; unnamed protein product.	0.99795	5.22e-12	109.4 + 39.1	117.2 + 43	328.1 + 199.2	113.3 + 31.3	113.3 + 35.2	113.3 + 27.3
kidney	NM_020976	kidney-specific membrane protein nx-17	0.997927	3.73e-23	191.4 + 136.7	156.3 + 66.4	671.9 + 187.5	152.3 + 78.1	160.2 + 58.6	168 + 117.2
kidney	NM_013183	meprin beta-subunit; 1 beta mep1b	0.997132	9.18e-17	136.7 + 54.7	136.7 + 39.1	531.3 + 277.3	136.7 + 35.2	164.1 + 58.6	128.9 + 35.2
kidney	M26534	kallikrein-like serine protease rskg-50; kallikrein	0.997081	0	148.4 + 82	140.6 + 43	652.3 + 183.6	144.5 + 43	144.5 + 50.8	183.6 + 62.5
kidney	NM_019345	"thiazide-sensitive sodium-chloride cotransporter; solute carrier family 12, member 3 slc12a3"	0.996964	4.96e-09	132.8 + 58.6	125 + 39.1	277.3 + 144.5	132.8 + 66.4	121.1 + 27.3	121.1 + 31.3
kidney	U51898	ca2+independent phospholipase a2	0.996836	3.49e-11	179.7 + 70.3	168 + 54.7	492.2 + 250	164.1 + 35.2	179.7 + 70.3	156.3 + 39.1
kidney	mwgrat10K#9557	"expression: kidney; strains: shrsp; similar to gbp|ak002365|ak002365_1 riken full-length enriched library, clone:0610009b10 - mus musculus"	0.99679	1.48e-13	187.5 + 66.4	171.9 + 62.5	488.3 + 214.8	191.4 + 89.8	195.3 + 85.9	175.8 + 54.7
kidney	NM_012888_1	thyroid stimulating hormone receptor precursor; tshr	0.996518	4.64e-22	136.7 + 50.8	136.7 + 54.7	503.9 + 152.3	136.7 + 39.1	164.1 + 62.5	160.2 + 50.8
kidney	mwgrat10K#7555	expression: kidney; strains: shrsp wistar_kyoto; similar to pir nf00533441 cadherin-16 precursor (kidney-specific cadherin) (ksp-cadherin) - mus musculus	0.996013	1.95e-24	152.3 + 62.5	136.7 + 50.8	617.2 + 175.8	148.4 + 50.8	183.6 + 148.4	164.1 + 50.8
kidney	AF187814	putative n-acetyltransferase cml3 cml3	0.99587	2.72e-15	140.6 + 43	117.2 + 35.2	355.5 + 191.4	117.2 + 31.3	117.2 + 35.2	125 + 35.2
kidney	M19648	kallikrein kal; t-kininogenase	0.995868	2.86e-23	179.7 + 74.2	160.2 + 35.2	652.3 + 207	183.6 + 89.8	160.2 + 46.9	203.1 + 74.2
kidney	NM_031044	histamine n-methyltransferase hnmt	0.995785	9.43e-22	179.7 + 117.2	125 + 39.1	574.2 + 238.3	132.8 + 43	136.7 + 46.9	132.8 + 43
kidney	NM_017082	"tamm-horsfall protein tamm-horsfall protein, thp; uromodulin; urmodulin umod"	0.995636	4.58e-15	187.5 + 160.2	144.5 + 82	652.3 + 214.8	164.1 + 113.3	195.3 + 160.2	152.3 + 89.8
kidney	mwgrat10K#7295	expression: heart; strains: wistar_kyoto; similar to pir nf00901105 hypothetical 82.9 kda protein - mus musculus	0.995408	4.61e-13	136.7 + 46.9	148.4 + 54.7	425.8 + 230.5	144.5 + 39.1	171.9 + 70.3	156.3 + 39.1
kidney	mwgrat10K#9619	"expression: kidney; strains: shrsp; similar to gbp|ak002365|ak002365_1 riken full-length enriched library, clone:0610009b10 - mus musculus"	0.99534	1.68e-13	179.7 + 54.7	144.5 + 43	453.1 + 250	160.2 + 46.9	179.7 + 54.7	187.5 + 54.7
kidney	NM_053840	put. ggt light subunit 380-568 protein sequence is in conflict with the conceptual translation; gamma-glutamyl transpeptidase ec 2.3.2.2; m33821; precursor aa 4-568; gamma-glutamyltranspeptidase 1-568	0.99506	1.27e-22	171.9 + 74.2	168 + 54.7	671.9 + 117.2	222.7 + 93.8	207 + 82	195.3 + 109.4
kidney	NM_052802	kidney androgen-regulated protein kap	0.99492	2.49e-13	234.4 + 210.9	210.9 + 179.7	812.5 + 160.2	207 + 168	269.5 + 226.6	210.9 + 175.8
kidney	NM_019211	calcium and dag-regulated guanine nucleotide exchange factor ii; ras guanyl releasing protein rasgrp; 1	0.994719	2.31e-13	164.1 + 54.7	136.7 + 46.9	347.7 + 121.1	144.5 + 43	144.5 + 54.7	156.3 + 43
kidney	NM_017216	"solute carrier family 3, member 1 slc3a1; l-type neutral amino acid transporter; unknown"	0.99461	2.57e-16	207 + 132.8	203.1 + 113.3	668 + 195.3	171.9 + 97.7	214.8 + 152.3	164.1 + 113.3
kidney	mwgrat10K#8904	expression: kidney; strains: wistar_kyoto; similar to gbp|bc005631|bc005631_1 riken cdna 1110014j22 gene - mus musculus	0.993214	1.33e-06	339.8 + 179.7	355.5 + 191.4	734.4 + 218.8	335.9 + 187.5	296.9 + 199.2	324.2 + 175.8
kidney	NM_022388	corticosteroid-induced protein precursor fxyd4; transmembrane 3d chif	0.99318	4.11e-19	164.1 + 58.6	136.7 + 43	570.3 + 234.4	140.6 + 43	187.5 + 78.1	183.6 + 66.4
kidney	NM_053626	d-amino acid oxidase dao1; d-amino-acid	0.992889	4.28e-08	175.8 + 93.8	160.2 + 97.7	410.2 + 214.8	191.4 + 82	152.3 + 66.4	164.1 + 66.4
kidney	mwgrat10K#8115	expression: kidney; strains: wistar_kyoto; similar to pir nf00988897 similar to claudin 19 - homo sapiens	0.991496	6.75e-07	140.6 + 50.8	128.9 + 39.1	246.1 + 109.4	132.8 + 35.2	144.5 + 46.9	140.6 + 43
kidney	AF402772	membrane-associated protein map17	0.991411	2.36e-17	175.8 + 128.9	160.2 + 78.1	687.5 + 242.2	140.6 + 62.5	222.7 + 125	179.7 + 152.3
kidney	AF110025	rst transporter homolog	0.990973	1.45e-17	160.2 + 58.6	148.4 + 50.8	527.3 + 226.6	148.4 + 39.1	203.1 + 74.2	164.1 + 54.7
kidney	D26111	chloride channel putative; clc-k2s; clc-k2l	0.990512	7.93e-11	164.1 + 58.6	199.2 + 109.4	445.3 + 191.4	152.3 + 54.7	187.5 + 101.6	171.9 + 85.9
kidney	AF374406	epsilon-trimethyllysine 2-oxoglutarate dioxygenase tmlh; tmlh	0.990499	8.42e-09	175.8 + 78.1	195.3 + 109.4	503.9 + 230.5	191.4 + 70.3	230.5 + 113.3	214.8 + 105.5
kidney	AF053317	organic anion transporting polypeptide oatp5	0.990363	3.92e-05	164.1 + 58.6	199.2 + 125	351.6 + 152.3	168 + 82	210.9 + 164.1	179.7 + 97.7
kidney	NM_013042	"intestinal trefoil factor intestinal trefoil factor, itf; precursor; protein; tff3; polypeptide p1.b; trefoil-factor ritf"	0.990276	1.32e-13	300.8 + 156.3	257.8 + 187.5	750 + 148.4	207 + 121.1	261.7 + 171.9	257.8 + 156.3
kidney	mwgrat10K#7592	"expression: kidney; strains: shrsp wistar_kyoto; similar to gbp|ak008666|ak008666_1 riken full-length enriched library, clone:2210008a03 - mus musculus"	0.990226	1.45e-17	195.3 + 121.1	148.4 + 54.7	531.3 + 187.5	136.7 + 39.1	164.1 + 54.7	179.7 + 101.6
kidney	mwgrat10K#9635	expression: kidney; strains: shrsp; similar to gbp|bc011540|bc011540_1 unknown (protein for mgc:6803) - mus musculus	0.989892	2e-08	160.2 + 93.8	152.3 + 43	382.8 + 191.4	171.9 + 70.3	187.5 + 70.3	218.8 + 136.7
kidney	AF219904	folate binding protein	0.989858	9.32e-25	222.7 + 113.3	128.9 + 39.1	691.4 + 203.1	156.3 + 85.9	164.1 + 97.7	152.3 + 50.8
kidney	mwgrat10K#8623	"expression: kidney heart; strains: shrsp sprague_dawley wistar_kyoto; similar to gbp|ak010581|ak010581_1 riken full-length enriched library, clone:2410024g15 - mus musculus"	0.989785	1.5e-10	156.3 + 70.3	136.7 + 43	406.3 + 187.5	168 + 62.5	183.6 + 70.3	160.2 + 50.8
kidney	NM_031982	vanilloid receptor type 1 like protein 1; vr1l1	0.989508	2.27e-05	128.9 + 50.8	121.1 + 46.9	269.5 + 171.9	128.9 + 35.2	132.8 + 39.1	144.5 + 39.1
kidney	mwgrat10K#6992	expression: brain kidney; strains: shrsp wistar_kyoto; similar to gbp|x66358|x66358_1 serine/threonine protein kinase - homo sapiens	0.989271	6.27e-13	191.4 + 66.4	160.2 + 54.7	503.9 + 218.8	156.3 + 50.8	191.4 + 117.2	203.1 + 125
kidney	mwgrat10K#7712	"expression: liver kidney; strains: shrsp sprague_dawley wistar_kyoto; similar to pir nf00536617 transcription elongation factor s-ii-related protein l122, hepatic - mus musculus"	0.988542	5.19e-05	140.6 + 54.7	168 + 58.6	316.4 + 179.7	168 + 62.5	168 + 82	156.3 + 58.6
kidney	mwgrat10K#7578	expression: kidney; strains: shrsp wistar_kyoto; similar to gbp|af320619|af320619_1 amn amnionless precursor protein - mus musculus	0.988418	2.13e-13	136.7 + 54.7	132.8 + 58.6	500 + 253.9	152.3 + 62.5	195.3 + 109.4	160.2 + 66.4
kidney	NM_031712_1	pdz domain-containing protein; domain containing 1 pdzk1	0.987806	1.07e-11	195.3 + 136.7	210.9 + 125	628.9 + 191.4	273.4 + 148.4	222.7 + 152.3	199.2 + 148.4
kidney	NM_053332	cubilin intrinsic factor-cobalamin receptor cubn; factor-b12 precursor	0.987493	1.34e-12	128.9 + 43	136.7 + 70.3	375 + 183.6	121.1 + 43	160.2 + 78.1	148.4 + 66.4
kidney	AF159103	tnf-stimulated gene 6 protein	0.987088	2.36e-14	160.2 + 39.1	144.5 + 50.8	406.3 + 164.1	191.4 + 58.6	168 + 58.6	140.6 + 35.2
kidney	mwgrat10K#7321	"expression: liver kidney; strains: shrsp wistar_kyoto; similar to gbp|bc003800|bc003800_1 crystallin, zeta - mus musculus"	0.986759	7.66e-17	160.2 + 54.7	164.1 + 58.6	601.6 + 218.8	234.4 + 121.1	199.2 + 117.2	175.8 + 93.8
kidney	U64689	zyginii	0.986428	0.000495638	187.5 + 85.9	164.1 + 54.7	289.1 + 140.6	164.1 + 39.1	187.5 + 62.5	175.8 + 58.6
kidney	NM_022590	low affinity na-dependent glucose transporter sglt2 sglt2; sodium-glucose cotransporter	0.985654	3.22e-17	210.9 + 128.9	164.1 + 50.8	644.5 + 210.9	179.7 + 50.8	226.6 + 93.8	222.7 + 125
kidney	mwgrat10K#8156	expression: liver kidney; strains: shrsp wistar_kyoto; similar to pir nf00514785 selenocysteine lyase scly (ec 4.4.1.16) - mus musculus	0.985288	5.15e-07	199.2 + 89.8	171.9 + 46.9	476.6 + 246.1	242.2 + 144.5	199.2 + 93.8	203.1 + 101.6
kidney	AF062389	kidney-specific protein ks	0.984658	8.58e-09	164.1 + 121.1	148.4 + 89.8	390.6 + 207	168 + 74.2	128.9 + 43	148.4 + 97.7
kidney	mwgrat10K#6625	expression: heart kidney brain; strains: shrsp wistar_kyoto; similar to gbp|bc011270|bc011270_1 similar to dead/h (asp-glu-ala-asp/his) box polypeptide 19 - mus musculus	0.982663	0.000222509	222.7 + 128.9	195.3 + 78.1	429.7 + 242.2	187.5 + 70.3	230.5 + 125	218.8 + 128.9
kidney	mwgrat10K#6926	"expression: kidney; strains: shrsp wistar_kyoto; similar to gbp|ak014473|ak014473_1 riken full-length enriched library, clone:4432404a22 - mus musculus"	0.982547	3.38e-06	179.7 + 82	160.2 + 93.8	375 + 195.3	179.7 + 58.6	183.6 + 82	207 + 109.4
kidney	mwgrat10K#7680	"expression: kidney; strains: shrsp wistar_kyoto; similar to gbp|ak021401|ak021401_1 riken full-length enriched library, clone:e130201n16 - mus musculus"	0.982322	1.31e-11	128.9 + 50.8	125 + 35.2	363.3 + 207	121.1 + 31.3	168 + 74.2	125 + 50.8
kidney	NM_013030	"solute carrier family 17 sodium/hydrogen exchanger, member 2 slc34a1; napi-2 gamma; renal sodium-dependent phosphate transporter"	0.981518	1.51e-06	253.9 + 105.5	261.7 + 160.2	496.1 + 140.6	289.1 + 125	222.7 + 128.9	253.9 + 101.6
kidney	mwgrat10K#7559	expression: kidney; strains: shrsp wistar_kyoto; similar to pir nf00511585 rh type c glycoprotein - mus musculus	0.980506	2.55e-10	171.9 + 46.9	179.7 + 54.7	328.1 + 125	156.3 + 46.9	164.1 + 43	152.3 + 50.8
kidney	mwgrat10K#7728	expression: kidney; strains: shrsp wistar_kyoto; similar to gbp|ax083333|ax083333_1 homo sapiens sequence 25 from patent wo0112660; unnamed protein product.	0.979877	9.97e-10	285.2 + 109.4	269.5 + 101.6	574.2 + 187.5	222.7 + 136.7	312.5 + 136.7	257.8 + 109.4
kidney	mwgrat10K#7593	expression: liver kidney; strains: shrsp sprague_dawley wistar_kyoto; similar to pir nf00959626 hypothetical 54.2 kda protein - mus musculus	0.979136	7.83e-14	171.9 + 58.6	152.3 + 58.6	468.8 + 203.1	214.8 + 78.1	179.7 + 50.8	171.9 + 97.7
kidney	NM_022224	"resiniferatoxin-binding, phosphotriesterase-related protein rpr1; rpr-1"	0.979048	2.15e-05	148.4 + 50.8	179.7 + 109.4	339.8 + 179.7	183.6 + 101.6	183.6 + 78.1	160.2 + 50.8
kidney	mwgrat10K#7320	expression: liver kidney; strains: shrsp sprague_dawley wistar_kyoto; similar to gbp|ay037165|ay037165_1 hypothetical protein sb156 - homo sapiens	0.978532	0.000897089	203.1 + 97.7	234.4 + 125	449.2 + 250	269.5 + 179.7	218.8 + 128.9	199.2 + 117.2
kidney	mwgrat10K#7172	expression: brain; strains: sprague_dawley wistar_kyoto; similar to pir nf00846520 very large g protein-coupled receptor 1 - mus musculus	0.97821	4.72e-08	261.7 + 54.7	195.3 + 54.7	472.7 + 226.6	210.9 + 121.1	242.2 + 109.4	222.7 + 109.4
kidney	NM_013118	guanylate cyclase activator 2 guanylin guca2a	0.978138	1.05e-07	152.3 + 54.7	164.1 + 50.8	300.8 + 125	140.6 + 31.3	148.4 + 50.8	183.6 + 58.6
kidney	mwgrat10K#9721	expression: kidney; strains: shrsp; mwg own new gene sequence	0.978137	1.63e-06	156.3 + 85.9	152.3 + 43	320.3 + 156.3	164.1 + 54.7	152.3 + 39.1	207 + 105.5
kidney	J02941	preprorenin ec 3.4.99.19; renin aa 1-702	0.97767	4.17e-05	128.9 + 46.9	121.1 + 43	222.7 + 109.4	121.1 + 39.1	125 + 39.1	128.9 + 46.9
kidney	mwgrat10K#8305	expression: kidney; strains: shrsp wistar_kyoto; mwg own new gene sequence	0.977332	4.4e-07	171.9 + 66.4	132.8 + 35.2	324.2 + 183.6	148.4 + 58.6	160.2 + 62.5	152.3 + 39.1
kidney	mwgrat10K#6775	expression: liver kidney; strains: shrsp; similar to pir nf00510497 probable pyrrolidone-carboxylate peptidase (ec 3.4.19.3) (5-oxoprolyl- peptidase) (pyroglutamyl-peptidase i) (pgp-i) - mus musculus	0.976783	0.00100152	179.7 + 136.7	179.7 + 58.6	277.3 + 113.3	187.5 + 70.3	164.1 + 43	168 + 62.5
kidney	AF202049	nm23-r7	0.976355	5.6e-07	183.6 + 82	144.5 + 58.6	406.3 + 226.6	164.1 + 50.8	218.8 + 78.1	191.4 + 82
kidney	mwgrat10K#9648	"expression: kidney; strains: shrsp; similar to gbp|ak014025|ak014025_1 riken full-length enriched library, clone:3110009e13 - mus musculus"	0.975752	4.23e-08	175.8 + 54.7	140.6 + 50.8	414.1 + 234.4	156.3 + 43	191.4 + 82	207 + 89.8
kidney	S74029	"kynurenine aminotransferase kynurenine aminotransferase, glutamine transaminase k, kat, gtk; aminotransferase/glutamine k kat; cysteine conjugate beta-lyase"	0.975694	3.17e-06	175.8 + 78.1	207 + 117.2	457 + 218.8	246.1 + 156.3	203.1 + 121.1	203.1 + 113.3
kidney	NM_031746_1	"solute carrier family 13; sodium-dependent dicarboxylate transporter, member 2; slc13a2"	0.975516	2.08e-05	136.7 + 89.8	164.1 + 89.8	265.6 + 132.8	128.9 + 31.3	132.8 + 39.1	160.2 + 62.5
kidney	mwgrat10K#8835	expression: kidney; strains: wistar_kyoto; similar to gbp|bc011540|bc011540_1 unknown (protein for mgc:6803) - mus musculus	0.975463	5.88e-08	160.2 + 54.7	148.4 + 54.7	410.2 + 234.4	203.1 + 74.2	175.8 + 62.5	187.5 + 62.5
kidney	mwgrat10K#7928	"expression: liver kidney brain; strains: shrsp sprague_dawley; similar to gbp|ak007905|ak007905_1 riken full-length enriched library, clone:1810059f03 - mus musculus"	0.974269	0.000124194	152.3 + 58.6	164.1 + 70.3	293 + 168	168 + 54.7	179.7 + 85.9	136.7 + 31.3
kidney	mwgrat10K#9157	"expression: liver; strains: sprague_dawley; similar to gbp|bc013511|bc013511_1 similar to aldehyde dehydrogenase 8 family, member a1 - mus musculus"	0.973564	1.93e-05	132.8 + 58.6	164.1 + 109.4	300.8 + 156.3	183.6 + 85.9	156.3 + 70.3	175.8 + 105.5
kidney	NM_019214	pendrin pds	0.972573	4.27e-05	136.7 + 46.9	128.9 + 43	230.5 + 128.9	117.2 + 27.3	136.7 + 39.1	132.8 + 39.1
kidney	mwgrat10K#8144	expression: liver brain; strains: sprague_dawley wistar_kyoto; similar to pir nf00902098 similar to ww domain-containing protein 1 (fragment) - mus musculus	0.971698	0.00108578	179.7 + 78.1	160.2 + 62.5	343.8 + 238.3	199.2 + 121.1	191.4 + 113.3	148.4 + 54.7
kidney	NM_031523	"nerve growth factor, gamma polypeptide ngfg; kallikrein precursor; ps; s3; kal; 1, renal/pancreas/salivary klk1"	0.970587	3.1e-14	246.1 + 132.8	250 + 203.1	687.5 + 203.1	160.2 + 62.5	203.1 + 101.6	296.9 + 144.5
kidney	NM_021583	inducible prostaglandin e synthase ipges; pig12; pges; pge; ptges	0.969894	0.0011917	156.3 + 62.5	156.3 + 58.6	257.8 + 128.9	136.7 + 50.8	175.8 + 109.4	156.3 + 58.6
kidney	mwgrat10K#9637	"expression: kidney; strains: shrsp; similar to gbp|ak020131|ak020131_1 riken full-length enriched library, clone:6720456i16 - mus musculus"	0.969825	4.55e-07	140.6 + 46.9	109.4 + 39.1	214.8 + 89.8	113.3 + 46.9	117.2 + 35.2	109.4 + 27.3
kidney	J05181	gamma-glutamylcysteine synthetase	0.969105	1.52e-21	152.3 + 58.6	136.7 + 43	574.2 + 187.5	253.9 + 113.3	148.4 + 46.9	164.1 + 43
kidney	U39555	eaac1	0.964922	4.88e-08	160.2 + 46.9	136.7 + 43	363.3 + 234.4	140.6 + 39.1	191.4 + 82	132.8 + 43
kidney	mwgrat10K#7278	"expression: brain kidney; strains: shrsp wistar_kyoto; similar to gbp|ak007967|ak007967_1 riken full-length enriched library, clone:1810073f10 - mus musculus"	0.964229	9.95e-11	218.8 + 70.3	160.2 + 43	425.8 + 222.7	171.9 + 54.7	230.5 + 54.7	164.1 + 46.9
kidney	mwgrat10K#8764	expression: kidney; strains: wistar_kyoto; similar to gbp|bc003903|bc003903_1 similar to glutathione s-transferase theta 1 - mus musculus	0.964143	2.12e-07	203.1 + 85.9	203.1 + 85.9	554.7 + 238.3	281.3 + 148.4	226.6 + 105.5	265.6 + 164.1
kidney	NM_019134	"solute carrier family 12, member 1 bumetanide-sensitive sodium-[potassium]-chloride cotransporter slc12a1; sodium- potassium -chloride"	0.961632	6.32e-11	191.4 + 62.5	140.6 + 46.9	429.7 + 230.5	132.8 + 31.3	199.2 + 101.6	160.2 + 46.9
kidney	mwgrat10K#8788	expression: kidney; strains: wistar_kyoto; similar to gbp|ab059648|ab059648_1 calmin delta - mus musculus	0.961252	0.00179582	171.9 + 62.5	140.6 + 35.2	261.7 + 156.3	171.9 + 74.2	156.3 + 66.4	144.5 + 50.8
kidney	NM_022251	aminopeptidase a enpep	0.961075	8.41e-10	171.9 + 74.2	187.5 + 101.6	441.4 + 222.7	207 + 93.8	218.8 + 105.5	136.7 + 39.1
kidney	NM_030837	kidney specific organic anion transporter slc21a4; transporter-k2 oat-k2; oat-k1	0.961029	6.48e-06	152.3 + 50.8	199.2 + 152.3	343.8 + 191.4	148.4 + 50.8	175.8 + 109.4	171.9 + 66.4
kidney	mwgrat10K#7609	expression: kidney; strains: shrsp wistar_kyoto; similar to gbp|bc014916|bc014916_1 unknown (protein for mgc:17399) - homo sapiens	0.958666	2.52e-09	109.4 + 35.2	125 + 39.1	312.5 + 191.4	160.2 + 43	148.4 + 54.7	140.6 + 35.2
kidney	NM_053314	"potassium inwardly-rectifying channel, subfamily j, member 16 kcnj16; kir5.1"	0.953809	3.23e-06	199.2 + 105.5	148.4 + 50.8	355.5 + 195.3	179.7 + 128.9	156.3 + 54.7	156.3 + 54.7
kidney	AF155822	kinesin heavy chain	0.953419	1.61e-07	183.6 + 58.6	148.4 + 54.7	277.3 + 117.2	140.6 + 43	156.3 + 50.8	144.5 + 39.1
kidney	mwgrat10K#8885	expression: kidney; strains: wistar_kyoto; similar to gbp|bc006284|bc006284_1 unknown (protein for image:3957135) - homo sapiens	0.953256	1.02e-08	222.7 + 93.8	312.5 + 136.7	570.3 + 203.1	343.8 + 148.4	269.5 + 117.2	257.8 + 93.8
kidney	AJ000555	interleukin-3 receptor beta-subunit ril-3r<beta>	0.949975	4.23e-12	156.3 + 62.5	152.3 + 43	453.1 + 210.9	168 + 46.9	199.2 + 82	253.9 + 121.1
kidney	mwgrat10K#7986	expression: brain kidney; strains: shrsp; similar to gbp|bc002251|bc002251_1 similar to phosphoserine phosphatase - mus musculus	0.949017	3.13e-07	191.4 + 66.4	140.6 + 54.7	398.4 + 207	222.7 + 168	160.2 + 70.3	218.8 + 152.3
kidney	NM_012789	dipeptidyl peptidase 4; dpp4	0.948601	1.64e-10	156.3 + 74.2	168 + 93.8	507.8 + 226.6	265.6 + 179.7	253.9 + 132.8	179.7 + 89.8
kidney	S76742	neurotransmitter transporter rb21a	0.948353	3.57e-08	179.7 + 89.8	117.2 + 39.1	304.7 + 175.8	117.2 + 27.3	152.3 + 54.7	144.5 + 35.2
kidney	mwgrat10K#7249	expression: brain kidney; strains: shrsp wistar_kyoto; similar to gbp|m57734|m57734_1 bgal beta-galactosidase - mus musculus	0.947052	1.63e-07	195.3 + 85.9	183.6 + 109.4	460.9 + 179.7	238.3 + 85.9	261.7 + 168	269.5 + 136.7
kidney	mwgrat10K#7586	"expression: kidney; strains: shrsp wistar_kyoto; similar to pir nf00124902 orphan g-protein coupled receptor (g protein-coupled receptor, family c, group 5, member c) - homo sapiens"	0.946785	1.43e-07	132.8 + 43	121.1 + 39.1	277.3 + 175.8	218.8 + 85.9	125 + 31.3	128.9 + 27.3
kidney	NM_017021	interleukin 9 receptor il9r; gfi-2	0.946756	4.49e-08	152.3 + 46.9	132.8 + 46.9	257.8 + 82	168 + 43	175.8 + 54.7	160.2 + 39.1
kidney	mwgrat10K#7352	expression: liver; strains: wistar_kyoto; similar to gbp|af212995|af212995_1 cul4b cullin cul4b - homo sapiens	0.946138	3.33e-06	144.5 + 54.7	144.5 + 50.8	316.4 + 148.4	187.5 + 58.6	203.1 + 89.8	179.7 + 74.2
kidney	mwgrat10K#7633	expression: kidney; strains: shrsp wistar_kyoto; similar to gbp|ab050903|ab050903_1 a4 a4 subunit isoform - mus musculus	0.944861	9.3e-10	222.7 + 101.6	144.5 + 85.9	296.9 + 125	136.7 + 50.8	136.7 + 35.2	128.9 + 35.2
kidney	NM_024399	aspartoacylase aspa	0.943797	6.69e-13	218.8 + 93.8	132.8 + 43	425.8 + 160.2	175.8 + 46.9	234.4 + 109.4	183.6 + 50.8
kidney	mwgrat10K#7207	expression: liver kidney; strains: shrsp sprague_dawley wistar_kyoto; similar to gbp|bc010795|bc010795_1 riken cdna 0610006h10 gene - mus musculus	0.941487	2.35e-12	199.2 + 89.8	179.7 + 105.5	687.5 + 234.4	367.2 + 203.1	265.6 + 160.2	273.4 + 152.3
kidney	AJ238391	sulfotransferase k1 sultk1; k2 sultk2	0.941275	8.8e-06	168 + 89.8	218.8 + 164.1	410.2 + 242.2	257.8 + 113.3	175.8 + 89.8	183.6 + 70.3
kidney	NM_031588_1	glial growth factor beta 1a nrg1; smdf neuregulin; alpha 2a; 1; neu differentiation	0.940652	0.000298485	175.8 + 54.7	156.3 + 50.8	281.3 + 140.6	191.4 + 85.9	171.9 + 62.5	148.4 + 50.8
kidney	NM_017305	"glutamate-cysteine ligase, modifier subunit gclm; gamma-glutamylcysteine synthetase; light chain"	0.940208	3.81e-09	281.3 + 156.3	261.7 + 125	707 + 199.2	425.8 + 179.7	328.1 + 191.4	386.7 + 171.9
kidney	M31051	heymann nephritis antigen gp330; 45kda protein	0.939411	2.55e-08	316.4 + 160.2	175.8 + 66.4	636.7 + 261.7	316.4 + 136.7	320.3 + 152.3	250 + 121.1
kidney	AJ300163	"uncoupling protein ucp-4, isoform b ucp-4"	0.938899	1.45e-05	277.3 + 140.6	203.1 + 74.2	441.4 + 160.2	214.8 + 85.9	285.2 + 113.3	246.1 + 97.7
kidney	AF187100	putative n-acetyltransferase cml5 cml5	0.936778	3.73e-10	191.4 + 85.9	128.9 + 43	300.8 + 171.9	113.3 + 27.3	125 + 43	140.6 + 39.1
kidney	AB000717	non-hepatic-type s-adenosylmethionine synthetase; ec 2.5.1.6	0.935588	1.62e-09	160.2 + 46.9	144.5 + 39.1	335.9 + 152.3	128.9 + 46.9	187.5 + 82	152.3 + 50.8
kidney	mwgrat10K#7615	expression: kidney brain; strains: shrsp sprague_dawley wistar_kyoto; similar to gbp|af292385|af292385_1 putative sodium-coupled cotransporter rkst1 - homo sapiens	0.932304	5.54e-06	191.4 + 70.3	140.6 + 46.9	285.2 + 148.4	128.9 + 39.1	156.3 + 50.8	168 + 66.4
kidney	NM_030998	anti-mullerian hormone type 2 receptor amhr2; mis ii ratmrii; put.	0.932266	1.29e-08	160.2 + 58.6	179.7 + 82	304.7 + 117.2	199.2 + 74.2	144.5 + 50.8	128.9 + 31.3
kidney	mwgrat10K#8092	expression: kidney; strains: shrsp; similar to gbp|bc012407|bc012407_1 unknown (protein for mgc:18699) - mus musculus	0.931571	1.97e-05	285.2 + 164.1	222.7 + 85.9	519.5 + 214.8	343.8 + 191.4	230.5 + 101.6	218.8 + 101.6
kidney	NM_012960	gamma-glutamyl hydrolase precursor; ggh	0.930142	1.19e-06	242.2 + 121.1	160.2 + 66.4	457 + 210.9	199.2 + 66.4	281.3 + 140.6	214.8 + 89.8
kidney	NM_013085	"urinary plasminogen activator, urokinase plau; urikinase-type activator; upa"	0.921096	1.1e-07	175.8 + 85.9	203.1 + 125	562.5 + 273.4	191.4 + 66.4	328.1 + 210.9	293 + 191.4
kidney	mwgrat10K#9613	expression: kidney; strains: shrsp; similar to gbp|u73199|u73199_1 rho-guanine nucleotide exchange factor - mus musculus	0.91979	1.82e-08	304.7 + 132.8	226.6 + 74.2	503.9 + 160.2	253.9 + 82	343.8 + 136.7	265.6 + 121.1
kidney	NM_013103	"transcription factor 2, hepatic lf-b3 variant hepatic nuclear factor tcf2; 1 vhnf1"	0.91962	5.22e-06	191.4 + 101.6	183.6 + 89.8	433.6 + 246.1	269.5 + 101.6	261.7 + 105.5	191.4 + 50.8
kidney	mwgrat10K#7545	expression: kidney; strains: shrsp wistar_kyoto; similar to gbp|bc006284|bc006284_1 unknown (protein for image:3957135) - homo sapiens	0.91515	7.42e-09	195.3 + 78.1	230.5 + 121.1	503.9 + 210.9	371.1 + 152.3	226.6 + 109.4	222.7 + 74.2
kidney	mwgrat10K#6865	expression: heart; strains: shrsp sprague_dawley wistar_kyoto; similar to gbp|bc003422|bc003422_1 riken cdna 2610008o03 gene - mus musculus	0.913803	2.14e-10	222.7 + 125	257.8 + 148.4	421.9 + 175.8	136.7 + 46.9	199.2 + 113.3	168 + 46.9
kidney	mwgrat10K#6702	expression: kidney heart; strains: shrsp wistar_kyoto; similar to gbp|bc004074|bc004074_1 similar to lambda-crystallin - mus musculus	0.913707	8.11e-10	191.4 + 46.9	242.2 + 93.8	562.5 + 242.2	339.8 + 140.6	296.9 + 152.3	203.1 + 66.4
kidney	mwgrat10K#8036	expression: kidney brain; strains: shrsp; similar to gbp|m88694|m88694_1 thioether s-methyltransferase - mus musculus	0.908232	3.49e-13	156.3 + 54.7	148.4 + 54.7	429.7 + 152.3	242.2 + 113.3	253.9 + 148.4	156.3 + 50.8
kidney	J02997	bile canaliculus-specific membrane glycoprotein precursor	0.907119	3.69e-10	160.2 + 78.1	152.3 + 70.3	460.9 + 214.8	265.6 + 156.3	257.8 + 164.1	160.2 + 62.5
kidney	mwgrat10K#8223	"expression: brain; strains: shrsp; similar to gbp|ak006147|ak006147_1 riken full-length enriched library, clone:1700020c09 - mus musculus"	0.904826	3.65e-06	261.7 + 132.8	168 + 78.1	386.7 + 218.8	230.5 + 97.7	183.6 + 66.4	168 + 74.2
kidney	NM_031341	"solute carrier family 7 cationic amino acid transporter, y??, member 7 slc7a7; y transporter 1 ry?; y?"	0.903248	2.84e-09	175.8 + 62.5	203.1 + 50.8	515.6 + 218.8	226.6 + 78.1	332 + 152.3	289.1 + 152.3
kidney	mwgrat10K#5757	"expression: kidney heart brain; strains: shrsp sprague_dawley wistar_kyoto; similar to gbp|ak006147|ak006147_1 riken full-length enriched library, clone:1700020c09 - mus musculus"	0.900048	3.98e-09	242.2 + 113.3	144.5 + 58.6	339.8 + 164.1	183.6 + 50.8	160.2 + 62.5	144.5 + 54.7
kidney	mwgrat10K#7602	"expression: kidney; strains: shrsp wistar_kyoto; similar to gbp|ak017067|ak017067_1 riken full-length enriched library, clone:4933435e20 - mus musculus"	0.899985	4.72e-15	136.7 + 46.9	109.4 + 35.2	406.3 + 230.5	253.9 + 128.9	117.2 + 35.2	121.1 + 31.3
kidney	AF044574	"putative peroxisomal 2,4-dienoyl-coa reductase dcr-akl"	0.894765	3.02e-09	246.1 + 128.9	203.1 + 128.9	480.5 + 226.6	351.6 + 171.9	171.9 + 54.7	187.5 + 74.2
kidney	NM_024159_1	doc-2 p82 isoform dab2; p59	0.894681	3.71e-06	156.3 + 66.4	160.2 + 58.6	351.6 + 195.3	246.1 + 101.6	230.5 + 121.1	171.9 + 70.3
kidney	mwgrat10K#7524	"expression: kidney; strains: wistar_kyoto; similar to gbp|ak021320|ak021320_1 riken full-length enriched library, clone:d630002j15 - mus musculus"	0.891136	4.05e-07	402.3 + 179.7	335.9 + 97.7	687.5 + 250	253.9 + 113.3	410.2 + 183.6	472.7 + 183.6
kidney	NM_017129	cardiotrophin 1 ctf1; cardiotrophin-1	0.8896	1.59e-08	183.6 + 62.5	179.7 + 54.7	390.6 + 152.3	175.8 + 62.5	277.3 + 113.3	191.4 + 58.6
kidney	mwgrat10K#7572	"expression: liver kidney heart; strains: shrsp sprague_dawley wistar_kyoto; similar to gbp|ak014649|ak014649_1 riken full-length enriched library, clone:4733401p21 - mus musculus"	0.88518	3.19e-10	152.3 + 58.6	289.1 + 160.2	425.8 + 226.6	207 + 156.3	168 + 70.3	136.7 + 46.9
kidney	NM_053307	methionine sulfoxide reductase a; msra	0.883473	3.71e-09	238.3 + 136.7	203.1 + 97.7	527.3 + 222.7	351.6 + 187.5	218.8 + 140.6	171.9 + 58.6
kidney	mwgrat10K#8895	expression: kidney; strains: wistar_kyoto; similar to gbp|aj344341|aj344341_1 vill villin-like protein - mus musculus	0.877969	2.39e-11	156.3 + 50.8	125 + 39.1	359.4 + 128.9	210.9 + 66.4	210.9 + 97.7	230.5 + 97.7
kidney	NM_031036	heterotrimeric guanine nucleotide-binding protein alpha q subunit gnaq; gq-alpha gq	0.875293	2.85e-11	128.9 + 43	210.9 + 78.1	304.7 + 148.4	136.7 + 35.2	132.8 + 31.3	121.1 + 35.2
kidney	S62903	genetic hypertension component sa	0.874442	1.14e-10	144.5 + 89.8	136.7 + 46.9	355.5 + 199.2	222.7 + 109.4	125 + 35.2	132.8 + 43
kidney	mwgrat10K#9263	"expression: brain; strains: shrsp; similar to gbp|ak006147|ak006147_1 riken full-length enriched library, clone:1700020c09 - mus musculus"	0.873839	2.34e-07	281.3 + 144.5	168 + 70.3	425.8 + 203.1	285.2 + 121.1	218.8 + 105.5	171.9 + 89.8
kidney	mwgrat10K#7893	"expression: liver kidney brain; strains: shrsp sprague_dawley; similar to pir nf00124259 cdna flj10470 fis, clone nt2rp2000032, weakly similar to ras suppressor protein 1 - homo sapiens"	0.873716	2.61e-05	222.7 + 85.9	156.3 + 50.8	339.8 + 160.2	214.8 + 85.9	250 + 101.6	199.2 + 62.5
kidney	mwgrat10K#8102	expression: kidney; strains: shrsp; similar to pir nf00077973 cytosolic beta-glucosidase-like protein-1 - homo sapiens	0.866258	3.33e-09	144.5 + 62.5	222.7 + 101.6	347.7 + 195.3	128.9 + 46.9	136.7 + 43	132.8 + 35.2
kidney	NM_012756	mannose 6-phosphate/insulin-like growth factor ii receptor m6p/igf2r; insulin-like 2 igf2r	0.864433	5.28e-10	250 + 78.1	246.1 + 128.9	484.4 + 210.9	160.2 + 66.4	339.8 + 175.8	168 + 58.6
kidney	mwgrat10K#9681	expression: kidney; strains: wistar_kyoto; mwg own new gene sequence	0.843802	7.28e-08	148.4 + 50.8	136.7 + 43	289.1 + 128.9	207 + 78.1	199.2 + 70.3	144.5 + 39.1
kidney	NM_016999	"cytochrome p450, subfamily ivb, polypeptide 1 see also d5m4rp1 cyp4b1; p-450-la-omega; p-450 iva1 cyp4a1; aa - 509"	0.84281	2.44e-19	160.2 + 93.8	136.7 + 54.7	484.4 + 187.5	359.4 + 156.3	132.8 + 46.9	156.3 + 78.1
kidney	mwgrat10K#9573	expression: kidney; strains: shrsp; similar to gbp|bc011417|bc011417_1 similar to pyrophosphatase (inorganic) - mus musculus	0.834148	0.000104497	210.9 + 66.4	265.6 + 121.1	414.1 + 207	339.8 + 171.9	230.5 + 93.8	210.9 + 70.3
kidney	mwgrat10K#8990	expression: brain; strains: sprague_dawley; similar to pir nf00503233 gene fif protein - mus musculus	0.826978	5.64e-09	371.1 + 168	222.7 + 78.1	503.9 + 195.3	171.9 + 70.3	320.3 + 191.4	242.2 + 105.5
kidney	NM_019908	hypothetical protein loc56728 loc56728; unknown; kidney-specific 32	0.815675	2.88e-15	195.3 + 105.5	187.5 + 105.5	765.6 + 183.6	359.4 + 164.1	234.4 + 175.8	210.9 + 117.2
kidney	U08031	sodium dependent sulfate transporter; na/sulfate cotransporter nasi-2	0.812133	2.97e-10	152.3 + 62.5	156.3 + 128.9	410.2 + 230.5	121.1 + 31.3	312.5 + 218.8	136.7 + 46.9
kidney	mwgrat10K#8098	"expression: kidney; strains: shrsp; similar to gbp|ak020131|ak020131_1 riken full-length enriched library, clone:6720456i16 - mus musculus"	0.809312	2.93e-19	269.5 + 132.8	125 + 35.2	527.3 + 246.1	136.7 + 39.1	207 + 78.1	144.5 + 39.1
kidney	mwgrat10K#8811	"expression: kidney; strains: wistar_kyoto; similar to gbp|ak008719|ak008719_1 riken full-length enriched library, clone:2210013g10 - mus musculus"	0.808123	9.8e-15	191.4 + 85.9	168 + 85.9	660.2 + 183.6	343.8 + 171.9	285.2 + 183.6	171.9 + 62.5
kidney	NM_012770_1	"guanylate cyclase, soluble, beta 2; gtp pyrophosphate - lyase; gucy1b2"	0.796894	1.87e-11	132.8 + 50.8	121.1 + 39.1	359.4 + 195.3	187.5 + 101.6	117.2 + 39.1	132.8 + 46.9
kidney	NM_017135	adenylate kinase 4 ak4	0.795907	2.18e-10	128.9 + 50.8	117.2 + 43	285.2 + 144.5	218.8 + 89.8	121.1 + 39.1	121.1 + 39.1
kidney	NM_022238	tap-like abc transporter abcb9; tapl	0.784202	5.78e-10	179.7 + 78.1	140.6 + 43	320.3 + 148.4	136.7 + 39.1	132.8 + 46.9	148.4 + 50.8
kidney	mwgrat10K#8315	expression: kidney brain; strains: sprague_dawley wistar_kyoto; mwg own new gene sequence	0.776585	3.79e-09	191.4 + 46.9	136.7 + 43	277.3 + 105.5	148.4 + 35.2	168 + 46.9	160.2 + 50.8
kidney	X13722	ldl-receptor precursor aa -21 to 879	0.77587	7.32e-08	203.1 + 70.3	164.1 + 62.5	398.4 + 168	312.5 + 109.4	289.1 + 136.7	226.6 + 62.5
kidney	NM_017081	"hydroxysteroid dehydrogenase, 11 beta type 2 hsd11b2; 11-beta-hydroxylsteroid dehydrogenase"	0.775311	9.27e-16	187.5 + 58.6	171.9 + 54.7	535.2 + 195.3	187.5 + 105.5	261.7 + 101.6	195.3 + 82
kidney	mwgrat10K#8527	"expression: brain; strains: wistar_kyoto; similar to gbp|ak014473|ak014473_1 riken full-length enriched library, clone:4432404a22 - mus musculus"	0.770945	2.28e-10	187.5 + 109.4	171.9 + 62.5	554.7 + 242.2	183.6 + 97.7	195.3 + 89.8	265.6 + 160.2
kidney	mwgrat10K#8808	"expression: kidney; strains: wistar_kyoto; similar to gbp|ak008719|ak008719_1 riken full-length enriched library, clone:2210013g10 - mus musculus"	0.765267	2.94e-09	308.6 + 171.9	234.4 + 89.8	703.1 + 222.7	363.3 + 191.4	273.4 + 144.5	281.3 + 148.4
kidney	S48142_1	t-kininogenase; kallikrein	0.752808	4.33e-15	195.3 + 152.3	312.5 + 101.6	664.1 + 203.1	207 + 117.2	222.7 + 128.9	226.6 + 97.7
kidney	NM_017349	"sodium/potassium-transporting atpase gamma chain; na,k-atpase subunit fxyd-2b; of sodium potassium atp1g1"	0.747792	1.42e-14	210.9 + 148.4	261.7 + 156.3	789.1 + 144.5	273.4 + 164.1	347.7 + 132.8	296.9 + 121.1
kidney	NM_012881	sialoprotein osteopontin spp1; precursor	0.729884	2.25e-13	226.6 + 156.3	144.5 + 43	601.6 + 246.1	179.7 + 85.9	175.8 + 78.1	171.9 + 105.5
kidney	mwgrat10K#9605	"expression: kidney; strains: shrsp; similar to gbp|bc003800|bc003800_1 crystallin, zeta - mus musculus"	0.720277	1.77e-20	136.7 + 62.5	128.9 + 43	562.5 + 234.4	191.4 + 74.2	140.6 + 58.6	144.5 + 58.6
kidney, brain	NM_017066_1	"pleiotrophin heparine binding factor, hbnf, in the mouse ptn; heparin-binding growth associated molecule hb-gam; neurotrophic factor hbnf"	0.990546	3.46e-15	562.5 + 246.1	226.6 + 105.5	535.2 + 210.9	171.9 + 62.5	230.5 + 125	191.4 + 85.9
kidney, brain	NM_024396	"atp-binding cassette, sub-family a abc1, member 2 abca2; abc2"	0.98409	1.07e-08	394.5 + 195.3	164.1 + 50.8	402.3 + 179.7	183.6 + 62.5	218.8 + 85.9	203.1 + 74.2
kidney, brain	mwgrat10K#7519	expression: kidney; strains: wistar_kyoto; similar to pir nf00505374 guanine nucleotide-binding protein g(i)/g(s)/g(o) gamma-13 subunit - mus musculus	0.979067	0	617.2 + 207	160.2 + 50.8	613.3 + 207	156.3 + 50.8	277.3 + 148.4	152.3 + 43
kidney, brain	mwgrat10K#6960	"expression: kidney brain; strains: shrsp sprague_dawley wistar_kyoto; similar to gbp|ak005373|ak005373_1 riken full-length enriched library, clone:1500039p10 - mus musculus"	0.939942	3.76e-06	312.5 + 144.5	183.6 + 54.7	300.8 + 121.1	199.2 + 97.7	214.8 + 97.7	144.5 + 39.1
kidney, brain	M64378	olfactory protein; odorant receptor	0.932878	1.27e-21	347.7 + 85.9	136.7 + 35.2	289.1 + 62.5	218.8 + 70.3	152.3 + 46.9	144.5 + 35.2
kidney, brain	NM_017212	microtubule-associated protein tau mapt; big; microtubule associated	0.878116	1.74e-07	414.1 + 203.1	230.5 + 85.9	398.4 + 179.7	175.8 + 50.8	335.9 + 183.6	218.8 + 78.1
kidney, brain	NM_022676	"protein phosphatase 1, regulatory inhibitor subunit 1a ppp1r1a; inhibitor-1 i-1"	0.869818	9.96e-14	335.9 + 164.1	199.2 + 85.9	488.3 + 187.5	156.3 + 39.1	242.2 + 97.7	152.3 + 50.8
kidney, brain	mwgrat10K#7781	expression: brain; strains: shrsp sprague_dawley; similar to pir nf00120724 kiaa0170 protein - homo sapiens	0.863723	9.46e-12	378.9 + 125	125 + 35.2	347.7 + 109.4	238.3 + 82	214.8 + 82	257.8 + 168
kidney, brain	mwgrat10K#8136	expression: heart brain kidney; strains: shrsp sprague_dawley wistar_kyoto; similar to gbp|af021031|af021031_1 dgcr6 dgcr6 protein - mus musculus	0.851783	6.35e-05	429.7 + 199.2	351.6 + 175.8	429.7 + 210.9	261.7 + 175.8	289.1 + 183.6	203.1 + 89.8
kidney, brain	NM_030997	nerve growth factor-inducible protein vgf; factor inducible	0.84045	1.07e-07	421.9 + 222.7	183.6 + 54.7	308.6 + 125	195.3 + 82	183.6 + 70.3	195.3 + 78.1
kidney, brain	NM_022533	plasmolipin z49858	0.826886	1.09e-07	378.9 + 171.9	203.1 + 109.4	457 + 187.5	222.7 + 109.4	207 + 113.3	226.6 + 128.9
kidney, brain	mwgrat10K#8978	expression: brain; strains: sprague_dawley; similar to pir nf00521674 ndrg3 protein (ndr3 protein) - mus musculus	0.771281	2.04e-07	351.6 + 183.6	175.8 + 58.6	300.8 + 117.2	156.3 + 62.5	191.4 + 78.1	199.2 + 62.5
kidney, brain	NM_013015	prostaglandin d synthase ptgds; synthetase; h2 d-isomerase	0.766455	0	699.2 + 175.8	195.3 + 78.1	539.1 + 132.8	203.1 + 121.1	207 + 121.1	152.3 + 58.6
kidney, brain	NM_031620	3-phosphoglycerate dehydrogenase phgdh; d-3-phosphoglycerate	0.759436	5.46e-11	398.4 + 183.6	175.8 + 62.5	472.7 + 207	207 + 113.3	171.9 + 62.5	250 + 101.6
kidney, brain	NM_031688	"sensory neuron synuclein synuclein-like; synuclein, gamma sncg"	0.755795	3.42e-06	257.8 + 109.4	152.3 + 62.5	300.8 + 164.1	171.9 + 156.3	207 + 74.2	144.5 + 35.2
kidney, brain	NM_022507	"protein kinase c, zeta subspecies; c; pkcz"	0.731245	1.54e-11	406.3 + 210.9	140.6 + 35.2	316.4 + 160.2	175.8 + 62.5	265.6 + 164.1	144.5 + 31.3
kidney, brain	NM_017109	synapsin iiia synapsin iii; 3 syn3	0.707097	0	543 + 171.9	156.3 + 82	476.6 + 160.2	175.8 + 46.9	148.4 + 46.9	144.5 + 43
kidney, brain	mwgrat10K#8905	expression: kidney; strains: wistar_kyoto; similar to pir nf00505374 guanine nucleotide-binding protein g(i)/g(s)/g(o) gamma-13 subunit - mus musculus	0.701494	1.69e-15	500 + 222.7	160.2 + 70.3	437.5 + 207	156.3 + 50.8	226.6 + 89.8	183.6 + 117.2
kidney, liver	U28504	na? cotransporter-1	0.998855	1.01e-13	121.1 + 46.9	121.1 + 39.1	351.6 + 199.2	339.8 + 191.4	128.9 + 43	132.8 + 39.1
kidney, liver	NM_012674	"serine protease inhibitor, kanzal type 1/ trypsin inhibitor-like protein, pancreatic spink1; cholecystokinin cck releasing peptide; secretory inhibitor; monitor precursor; i; ii; psti"	0.997857	3.29e-18	257.8 + 210.9	257.8 + 140.6	679.7 + 164.1	707 + 152.3	226.6 + 121.1	273.4 + 148.4
kidney, liver	NM_017111	solute carrier family organic anion transporter member 3 slc21a1; oatp	0.997204	3.12e-10	148.4 + 74.2	132.8 + 46.9	289.1 + 152.3	304.7 + 164.1	144.5 + 46.9	140.6 + 43
kidney, liver	NM_031839	cytochrome p450 arachidonic acid epoxygenase cyp 2c23; cyp2c23; p-450	0.996082	1.96e-20	214.8 + 168	175.8 + 89.8	554.7 + 164.1	554.7 + 132.8	187.5 + 66.4	207 + 101.6
kidney, liver	mwgrat10K#6834	expression: liver; strains: shrsp; similar to pir nf00160927 arylacetyl acyl-coa n-acyltransferase - bos taurus	0.995943	7.15e-22	210.9 + 140.6	168 + 74.2	578.1 + 175.8	566.4 + 171.9	187.5 + 101.6	203.1 + 85.9
kidney, liver	mwgrat10K#8349	expression: liver; strains: shrsp; similar to pir nf00847096 hypothetical 54.5 kda protein (expressed sequence aw261723) - mus musculus	0.995311	1.25e-15	156.3 + 82	132.8 + 35.2	402.3 + 187.5	390.6 + 179.7	164.1 + 46.9	156.3 + 54.7
kidney, liver	mwgrat10K#6841	expression: liver kidney; strains: shrsp sprague_dawley wistar_kyoto; similar to gbp|bc010799|bc010799_1 unknown (protein for mgc:18871) - mus musculus	0.995282	2.65e-21	179.7 + 136.7	164.1 + 74.2	683.6 + 226.6	679.7 + 191.4	234.4 + 171.9	199.2 + 117.2
kidney, liver	mwgrat10K#6161	"expression: liver kidney heart brain; strains: shrsp sprague_dawley wistar_kyoto; similar to pir nf00510633 succinyl-coa ligase [gdp-forming] beta-chain, mitochondrial precursor (ec 6.2.1.4) (succinyl-coa synthetase, betag chain) (scs-betag) (gtp- specif	0.99514	1.28e-06	234.4 + 121.1	234.4 + 113.3	457 + 214.8	460.9 + 175.8	257.8 + 144.5	242.2 + 101.6
kidney, liver	NM_017013	"glutathione-s-transferase, alpha type yc? gsta2; glutathione s-transferase ya subunit"	0.995049	2.21e-14	285.2 + 230.5	238.3 + 199.2	664.1 + 203.1	730.5 + 136.7	300.8 + 187.5	281.3 + 148.4
kidney, liver	NM_020076_1	"3-hydroxyanthranilate 3,4-dioxygenase haao"	0.994776	1.79e-14	250 + 152.3	214.8 + 97.7	617.2 + 222.7	644.5 + 195.3	273.4 + 171.9	261.7 + 136.7
kidney, liver	mwgrat10K#7617	expression: liver kidney; strains: shrsp wistar_kyoto; similar to pir nf00134250 hypothetical protein dkfzp547d065.1 - homo sapiens	0.994654	9.46e-12	160.2 + 70.3	171.9 + 74.2	355.5 + 195.3	371.1 + 132.8	164.1 + 70.3	152.3 + 50.8
kidney, liver	mwgrat10K#7025	expression: liver heart brain kidney; strains: shrsp sprague_dawley wistar_kyoto; similar to gbp|u18992|u18992_1 glutaryl-coa dehydrogenase precursor - mus musculus	0.994493	1.22e-07	218.8 + 113.3	234.4 + 128.9	441.4 + 207	460.9 + 187.5	226.6 + 101.6	203.1 + 113.3
kidney, liver	mwgrat10K#8969	expression: brain; strains: sprague_dawley; similar to pir nf00513399 hypothetical 32.8 kda protein - mus musculus	0.994464	2.06e-11	230.5 + 136.7	214.8 + 113.3	527.3 + 226.6	515.6 + 175.8	234.4 + 148.4	222.7 + 97.7
kidney, liver	M92920	phosphorylase kinase beta-subunit phk-beta-subunit	0.993954	5.86e-14	160.2 + 58.6	136.7 + 46.9	277.3 + 109.4	293 + 85.9	144.5 + 46.9	140.6 + 46.9
kidney, liver	AB037424	androgen-inducible aldehyde reductase aiar	0.993688	1.09e-06	304.7 + 171.9	363.3 + 214.8	671.9 + 261.7	675.8 + 238.3	308.6 + 148.4	351.6 + 230.5
kidney, liver	mwgrat10K#7657	"expression: liver kidney; strains: shrsp wistar_kyoto; similar to gbp|ak002587|ak002587_1 riken full-length enriched library, clone:0610012d14 - mus musculus"	0.993195	5.43e-12	203.1 + 113.3	210.9 + 148.4	406.3 + 160.2	460.9 + 140.6	183.6 + 82	195.3 + 140.6
kidney, liver	D14046	'dna topoisomerase iib'	0.993031	9.5e-16	242.2 + 164.1	218.8 + 175.8	566.4 + 160.2	613.3 + 195.3	277.3 + 183.6	234.4 + 85.9
kidney, liver	mwgrat10K#8727	"expression: kidney; strains: wistar_kyoto; similar to gbp|ak002802|ak002802_1 riken full-length enriched library, clone:0610038k03 - mus musculus"	0.992992	2.09e-16	222.7 + 152.3	168 + 62.5	531.3 + 226.6	585.9 + 257.8	179.7 + 78.1	175.8 + 78.1
kidney, liver	X55995	dimethylglycine dehydrogenase	0.992939	1.6e-10	226.6 + 164.1	179.7 + 74.2	500 + 222.7	492.2 + 246.1	203.1 + 62.5	203.1 + 113.3
kidney, liver	mwgrat10K#8694	"expression: kidney; strains: wistar_kyoto; similar to gbp|ak002457|ak002457_1 riken full-length enriched library, clone:0610010d20 - mus musculus"	0.992923	1.77e-09	293 + 144.5	347.7 + 125	597.7 + 257.8	656.3 + 210.9	339.8 + 117.2	312.5 + 125
kidney, liver	NM_031985	s6 protein kinase; rps6kb1	0.991619	1.51e-13	187.5 + 105.5	160.2 + 66.4	375 + 125	406.3 + 117.2	183.6 + 74.2	203.1 + 82
kidney, liver	mwgrat10K#9601	"expression: kidney; strains: shrsp; similar to gbp|ak002457|ak002457_1 riken full-length enriched library, clone:0610010d20 - mus musculus"	0.991407	1.43e-18	132.8 + 50.8	144.5 + 70.3	500 + 218.8	457 + 207	164.1 + 136.7	175.8 + 121.1
kidney, liver	mwgrat10K#6436	expression: liver heart kidney; strains: shrsp sprague_dawley wistar_kyoto; similar to pir nf00959492 riken cdna 1110025h10 gene - mus musculus	0.991117	1e-05	273.4 + 117.2	226.6 + 97.7	515.6 + 273.4	519.5 + 261.7	281.3 + 101.6	265.6 + 113.3
kidney, liver	NM_017112	hepsin hpn	0.990767	1.61e-09	339.8 + 230.5	293 + 160.2	640.6 + 179.7	644.5 + 195.3	289.1 + 148.4	328.1 + 160.2
kidney, liver	mwgrat10K#6833	expression: liver kidney; strains: shrsp wistar_kyoto; similar to gbp|ax118903|ax118903_1 homo sapiens sequence 67 from patent wo0129221; unnamed protein product.	0.990754	2.16e-16	179.7 + 160.2	144.5 + 66.4	515.6 + 269.5	605.5 + 273.4	168 + 62.5	164.1 + 101.6
kidney, liver	NM_012558	"fructose-1,6-bisphosphatase fru-1,6-p2-ase; fructose-biphosphatase; fructose-1,6- biphosphatase fbp1"	0.989102	7.07e-14	394.5 + 226.6	324.2 + 140.6	800.8 + 160.2	769.5 + 121.1	367.2 + 160.2	394.5 + 179.7
kidney, liver	mwgrat10K#6485	"expression: liver heart kidney; strains: shrsp sprague_dawley wistar_kyoto; similar to pir nf00533147 mitochondrial ornithine transporter 1 (solute carrier family 25, member 15) - mus musculus"	0.988167	1.86e-15	148.4 + 50.8	160.2 + 54.7	203.1 + 82	453.1 + 187.5	156.3 + 39.1	156.3 + 54.7
kidney, liver	mwgrat10K#7725	"expression: liver kidney brain; strains: shrsp wistar_kyoto; similar to gbp|ak009912|ak009912_1 riken full-length enriched library, clone:2310050l06 - mus musculus"	0.987845	1.58e-05	187.5 + 78.1	160.2 + 54.7	269.5 + 101.6	281.3 + 89.8	195.3 + 85.9	175.8 + 54.7
kidney, liver	mwgrat10K#9161	"expression: liver; strains: sprague_dawley; similar to gbp|ak002239|ak002239_1 riken full-length enriched library, clone:0610006f02 - mus musculus"	0.986677	3.68e-12	168 + 89.8	230.5 + 132.8	464.8 + 199.2	457 + 175.8	179.7 + 93.8	218.8 + 144.5
kidney, liver	M57719	cytochrome p-450 iva2 cyp4a2; p450 iva3	0.984933	1.67e-22	199.2 + 85.9	203.1 + 183.6	668 + 183.6	585.9 + 207	191.4 + 144.5	164.1 + 66.4
kidney, liver	NM_019373	apolipoprotein m apom	0.982505	1.81e-19	312.5 + 175.8	203.1 + 93.8	691.4 + 183.6	695.3 + 160.2	226.6 + 105.5	242.2 + 140.6
kidney, liver	D11325	pancreatic secretory trypsin inhibitor type ii precursor	0.980925	1.96e-16	445.3 + 207	390.6 + 164.1	769.5 + 156.3	804.7 + 101.6	304.7 + 140.6	343.8 + 187.5
kidney, liver	NM_031589	"putative glycogen storage disease type 1b protein; glucose-6-phosphatase, transport 1 g6pt1"	0.980823	2.17e-08	230.5 + 132.8	230.5 + 121.1	519.5 + 242.2	582 + 242.2	300.8 + 187.5	277.3 + 144.5
kidney, liver	mwgrat10K#9170	"expression: liver; strains: sprague_dawley; similar to gbp|ak002363|ak002363_1 riken full-length enriched library, clone:0610009a07 - mus musculus"	0.978925	1.91e-11	132.8 + 58.6	136.7 + 46.9	375 + 218.8	351.6 + 175.8	195.3 + 78.1	160.2 + 54.7
kidney, liver	NM_031057	methylmalonate semialdehyde dehydrogenase gene mmsdh	0.978862	4.14e-07	230.5 + 140.6	226.6 + 117.2	398.4 + 238.3	437.5 + 183.6	191.4 + 85.9	175.8 + 85.9
kidney, liver	mwgrat10K#5595	expression: liver heart kidney; strains: shrsp sprague_dawley wistar_kyoto; similar to gbp|ab061719|ab061719_1 glb diacetyl/l-xylulose reductase - rattus norvegicus	0.976102	2.84e-08	238.3 + 171.9	351.6 + 226.6	628.9 + 273.4	644.5 + 250	324.2 + 183.6	246.1 + 136.7
kidney, liver	mwgrat10K#7335	expression: liver kidney brain; strains: shrsp wistar_kyoto; similar to gbp|bc001341|bc001341_1 unknown (protein for mgc:5621) - homo sapiens	0.975958	6.46e-11	250 + 113.3	293 + 128.9	546.9 + 234.4	527.3 + 136.7	238.3 + 85.9	304.7 + 105.5
kidney, liver	mwgrat10K#6773	expression: liver brain kidney; strains: shrsp sprague_dawley wistar_kyoto; similar to pir nf00846553 similar to glyoxylate reductase/hydroxypyruvate reductase - mus musculus	0.975848	2.32e-19	222.7 + 85.9	230.5 + 187.5	554.7 + 179.7	714.8 + 125	257.8 + 132.8	234.4 + 109.4
kidney, liver	AB019693	hp33	0.974	8.58e-07	179.7 + 62.5	164.1 + 58.6	328.1 + 214.8	386.7 + 207	183.6 + 101.6	175.8 + 74.2
kidney, liver	M22359	alpha-1-inhibitor iii	0.973186	7.77e-14	296.9 + 246.1	312.5 + 171.9	613.3 + 242.2	812.5 + 125	246.1 + 132.8	265.6 + 195.3
kidney, liver	mwgrat10K#7513	expression: kidney; strains: shrsp; similar to gbp|u59185|u59185_1 mct - homo sapiens	0.972261	1.5e-15	132.8 + 39.1	132.8 + 43	453.1 + 257.8	363.3 + 199.2	132.8 + 46.9	148.4 + 66.4
kidney, liver	mwgrat10K#6792	expression: heart; strains: wistar_kyoto; similar to pir nf00528455 nitrilase homolog 1 - mus musculus	0.972049	3.96e-06	253.9 + 125	238.3 + 160.2	511.7 + 242.2	492.2 + 222.7	308.6 + 152.3	250 + 160.2
kidney, liver	mwgrat10K#7530	expression: liver brain kidney; strains: shrsp wistar_kyoto; similar to pir nf00533268 hsco protein (riken cdna 0610025l15 gene) - mus musculus	0.971382	4.89e-09	191.4 + 82	250 + 214.8	472.7 + 187.5	445.3 + 187.5	261.7 + 105.5	207 + 101.6
kidney, liver	mwgrat10K#7697	expression: liver kidney; strains: shrsp wistar_kyoto; similar to gbp|bc005757|bc005757_1 unknown (protein for mgc:11976) - mus musculus	0.971367	5.21e-12	132.8 + 39.1	132.8 + 39.1	378.9 + 214.8	289.1 + 152.3	156.3 + 54.7	148.4 + 58.6
kidney, liver	K03249	peroxisomal enoyl-coa: hydrotase-3-hydroxyacyl-coa	0.970432	3.02e-06	199.2 + 113.3	144.5 + 62.5	320.3 + 183.6	328.1 + 140.6	164.1 + 78.1	191.4 + 105.5
kidney, liver	mwgrat10K#7081	expression: liver brain kidney; strains: shrsp wistar_kyoto; similar to gbp|j00380|j00380_1 mus musculus mouse epidermal growth factor (egf) mrna; prepro-egf.	0.970338	2.97e-18	214.8 + 78.1	144.5 + 43	554.7 + 207	250 + 93.8	191.4 + 66.4	183.6 + 66.4
kidney, liver	AF163318	putative n-acetyltransferase camello 1 cml1	0.969394	1.17e-12	261.7 + 97.7	234.4 + 164.1	664.1 + 191.4	371.1 + 156.3	250 + 148.4	273.4 + 93.8
kidney, liver	mwgrat10K#6789	expression: liver; strains: shrsp sprague_dawley wistar_kyoto; similar to pir nf00522933 aldo-keto reductase a (aldo-keto reductase akr1c12) - mus musculus	0.969089	0	164.1 + 58.6	156.3 + 46.9	503.9 + 226.6	707 + 175.8	171.9 + 62.5	164.1 + 39.1
kidney, liver	mwgrat10K#7361	expression: liver kidney; strains: shrsp wistar_kyoto; similar to gbp|ax236088|ax236088_1 homo sapiens sequence 3 from patent wo0164858; unnamed protein product.	0.968786	2.33e-22	210.9 + 109.4	175.8 + 50.8	484.4 + 207	625 + 128.9	230.5 + 82	230.5 + 66.4
kidney, liver	K03248	phosphoenolpyruvate carboxykinase	0.967276	4.86e-14	199.2 + 171.9	144.5 + 70.3	484.4 + 246.1	609.4 + 242.2	210.9 + 113.3	175.8 + 89.8
kidney, liver	AJ005542	dimerization cofactor of hnf1 pterin-4a-carbinolamin dehydratase dcoh	0.963181	1.41e-17	304.7 + 207	195.3 + 82	515.6 + 195.3	648.4 + 140.6	253.9 + 144.5	207 + 78.1
kidney, liver	AB061719	diacetyl/l-xylulose reductase; glb	0.958812	7.06e-08	296.9 + 171.9	414.1 + 230.5	660.2 + 222.7	648.4 + 218.8	390.6 + 164.1	324.2 + 136.7
kidney, liver	AB010632	carboxylesterase precursor	0.955982	8.36e-07	171.9 + 82	148.4 + 66.4	332 + 164.1	324.2 + 164.1	207 + 105.5	207 + 144.5
kidney, liver	mwgrat10K#6820	expression: liver brain kidney; strains: shrsp sprague_dawley wistar_kyoto; similar to pir nf00509306 nipsnap1 protein - mus musculus	0.954795	8.34e-09	367.2 + 168	238.3 + 117.2	546.9 + 238.3	570.3 + 242.2	261.7 + 78.1	273.4 + 140.6
kidney, liver	mwgrat10K#6651	expression: heart brain kidney; strains: shrsp wistar_kyoto; similar to pir nf00567690 hypertension-associated protein sa - rattus norvegicus	0.95385	1.82e-11	156.3 + 54.7	148.4 + 46.9	464.8 + 257.8	363.3 + 199.2	179.7 + 105.5	187.5 + 70.3
kidney, liver	mwgrat10K#7401	expression: liver kidney; strains: shrsp wistar_kyoto; similar to gbp|m97662|m97662_1 beta-alanine synthase - rattus norvegicus	0.952876	0	140.6 + 105.5	113.3 + 39.1	402.3 + 191.4	605.5 + 144.5	136.7 + 43	168 + 85.9
kidney, liver	mwgrat10K#5599	expression: liver kidney; strains: shrsp wistar_kyoto; similar to pir nf00847554 carbonyl reductase/nadp-retinol dehydrogenase (ec 1.1.1.184) - rattus norvegicus	0.950703	1.1e-07	179.7 + 125	320.3 + 171.9	507.8 + 269.5	503.9 + 242.2	242.2 + 113.3	199.2 + 109.4
kidney, liver	mwgrat10K#6637	expression: liver heart; strains: shrsp sprague_dawley wistar_kyoto; similar to gbp|bc000819|bc000819_1 similar to cg6950 gene product - homo sapiens	0.948955	4.79e-06	277.3 + 175.8	293 + 128.9	418 + 203.1	523.4 + 261.7	218.8 + 97.7	210.9 + 148.4
kidney, liver	mwgrat10K#6525	expression: liver kidney; strains: shrsp wistar_kyoto; similar to gbp|bc004045|bc004045_1 unknown (protein for mgc:7674) - mus musculus	0.946025	5.83e-08	234.4 + 109.4	218.8 + 132.8	566.4 + 238.3	464.8 + 218.8	296.9 + 183.6	269.5 + 113.3
kidney, liver	mwgrat10K#6856	expression: liver kidney; strains: shrsp sprague_dawley wistar_kyoto; similar to gbp|aj272046|aj272046_1 cacng5 calcium channel gamma 5 subunit - mus musculus	0.943704	2.81e-15	175.8 + 97.7	152.3 + 50.8	433.6 + 171.9	503.9 + 179.7	261.7 + 109.4	242.2 + 117.2
kidney, liver	U20551	udp-glucuronosyltransferase precursor ugt1.1; udp glucuronosyltransferase ugt1	0.942494	9.12e-05	238.3 + 144.5	168 + 101.6	355.5 + 222.7	339.8 + 175.8	171.9 + 74.2	214.8 + 136.7
kidney, liver	mwgrat10K#8333	expression: liver kidney; strains: shrsp; mwg own new gene sequence	0.941746	0.00314504	214.8 + 78.1	273.4 + 148.4	378.9 + 199.2	351.6 + 160.2	246.1 + 101.6	214.8 + 85.9
kidney, liver	NM_017181	fumarylacetoacetate hydrolase fah	0.938379	9.31e-06	289.1 + 207	195.3 + 105.5	421.9 + 250	519.5 + 199.2	230.5 + 152.3	261.7 + 128.9
kidney, liver	mwgrat10K#7456	"expression: liver; strains: shrsp sprague_dawley wistar_kyoto; similar to gbp|ak002239|ak002239_1 riken full-length enriched library, clone:0610006f02 - mus musculus"	0.935578	3.4e-12	175.8 + 66.4	207 + 121.1	289.1 + 117.2	503.9 + 171.9	187.5 + 70.3	218.8 + 125
kidney, liver	AF189709	collagen xviii	0.934828	4.12e-11	156.3 + 54.7	175.8 + 78.1	339.8 + 191.4	468.8 + 164.1	234.4 + 144.5	187.5 + 89.8
kidney, liver	mwgrat10K#6304	"expression: heart kidney; strains: shrsp sprague_dawley wistar_kyoto; similar to gbp|ak007782|ak007782_1 riken full-length enriched library, clone:1810045e08 - mus musculus"	0.934428	0.000194043	203.1 + 54.7	210.9 + 105.5	351.6 + 148.4	293 + 109.4	214.8 + 113.3	214.8 + 93.8
kidney, liver	NM_053293	glutathione s-transferase 1 theta gstt1; transferase	0.934125	1.01e-16	195.3 + 85.9	175.8 + 62.5	570.3 + 214.8	597.7 + 179.7	359.4 + 191.4	296.9 + 140.6
kidney, liver	NM_031714	expression: liver kidney strains: shrsp sprague_dawley wistar_kyoto gbp|d49363|d49363_1 psp1 perchrolic acid soluble protein - rattus sp.; perchloric; heat-responsive 12 hrsp12	0.933364	1.46e-11	371.1 + 253.9	203.1 + 175.8	683.6 + 242.2	746.1 + 203.1	433.6 + 222.7	293 + 191.4
kidney, liver	L04760	nucleotide binding protein	0.932521	4.16e-17	199.2 + 93.8	187.5 + 152.3	410.2 + 179.7	609.4 + 199.2	168 + 82	175.8 + 97.7
kidney, liver	NM_017321	iron-responsive element-binding protein ratireb	0.931586	1.31e-05	183.6 + 85.9	175.8 + 93.8	425.8 + 253.9	386.7 + 207	281.3 + 183.6	195.3 + 97.7
kidney, liver	mwgrat10K#7336	expression: liver kidney; strains: shrsp sprague_dawley wistar_kyoto; similar to gbp|bc011191|bc011191_1 unknown (protein for mgc:19092) - mus musculus	0.92304	1.08e-07	175.8 + 97.7	183.6 + 74.2	437.5 + 230.5	281.3 + 144.5	144.5 + 50.8	191.4 + 97.7
kidney, liver	mwgrat10K#7645	"expression: heart kidney; strains: shrsp wistar_kyoto; similar to gbp|ak010568|ak010568_1 riken full-length enriched library, clone:2410021p16 - mus musculus"	0.918935	1.6e-06	156.3 + 62.5	203.1 + 78.1	261.7 + 144.5	289.1 + 113.3	175.8 + 74.2	144.5 + 39.1
kidney, liver	NM_022853	"solute carrier family 30 zinc transporter, member 1 slc30a1; znt-1"	0.918011	2.17e-06	168 + 54.7	144.5 + 46.9	273.4 + 128.9	308.6 + 132.8	187.5 + 62.5	203.1 + 101.6
kidney, liver	mwgrat10K#6799	expression: liver kidney; strains: shrsp sprague_dawley wistar_kyoto; similar to pir nf00091919 cgi-86 protein - homo sapiens	0.917729	8.38e-15	191.4 + 140.6	179.7 + 74.2	675.8 + 218.8	449.2 + 265.6	164.1 + 113.3	191.4 + 140.6
kidney, liver	M77183	alpha-1-macroglobulin alpha-1-macrogloculin; alpha1 m	0.916202	2.17e-12	203.1 + 168	273.4 + 203.1	421.9 + 210.9	746.1 + 121.1	230.5 + 148.4	250 + 160.2
kidney, liver	NM_012588	insulin-like growth factor binding protein precursor igfbp-3; factor-binding igf-bp3 igfbp3	0.912457	2.68e-06	148.4 + 46.9	183.6 + 89.8	378.9 + 226.6	332 + 160.2	250 + 168	199.2 + 82
kidney, liver	mwgrat10K#6804	expression: liver kidney; strains: shrsp sprague_dawley wistar_kyoto; similar to gbp|bc012664|bc012664_1 unknown (protein for mgc:13832) - mus musculus	0.910971	1.43e-14	175.8 + 78.1	183.6 + 140.6	324.2 + 171.9	546.9 + 187.5	195.3 + 85.9	199.2 + 136.7
kidney, liver	mwgrat10K#8878	"expression: kidney heart brain; strains: shrsp sprague_dawley wistar_kyoto; similar to gbp|ak005506|ak005506_1 riken full-length enriched library, clone:1600020n20 - mus musculus"	0.905774	3.13e-09	179.7 + 70.3	160.2 + 43	312.5 + 156.3	343.8 + 117.2	253.9 + 117.2	179.7 + 50.8
kidney, liver	AF120100	thiopurine s-methyltransferase tpmt	0.902393	0.000683791	183.6 + 85.9	191.4 + 78.1	394.5 + 222.7	316.4 + 164.1	261.7 + 160.2	250 + 125
kidney, liver	mwgrat10K#6572	expression: liver brain kidney; strains: shrsp sprague_dawley wistar_kyoto; similar to gbp|x75018|x75018_1 id4 id4 - mus musculus	0.898928	7.66e-11	261.7 + 132.8	187.5 + 105.5	347.7 + 179.7	554.7 + 203.1	265.6 + 117.2	210.9 + 82
kidney, liver	mwgrat10K#6797	expression: liver kidney; strains: shrsp sprague_dawley wistar_kyoto; similar to pir nf00129155 nt2rm4001316 protein - homo sapiens	0.895404	2.24e-08	203.1 + 78.1	214.8 + 66.4	328.1 + 132.8	453.1 + 187.5	269.5 + 97.7	230.5 + 66.4
kidney, liver	NM_031980_1	udp-glucuronosyltransferase; ugt2b12	0.89238	2.58e-15	156.3 + 101.6	148.4 + 66.4	285.2 + 156.3	492.2 + 207	117.2 + 43	152.3 + 78.1
kidney, liver	mwgrat10K#6805	expression: liver; strains: shrsp sprague_dawley wistar_kyoto; similar to gbp|af036164|af036164_1 pedf pigment epithelium-derived factor - mus musculus	0.889823	1.46e-12	191.4 + 156.3	296.9 + 195.3	390.6 + 207	671.9 + 195.3	269.5 + 132.8	160.2 + 82
kidney, liver	NM_031749	glycoprotein processing glucosidase i; 1 gcs1-pending	0.888941	6.32e-10	179.7 + 66.4	175.8 + 70.3	382.8 + 132.8	382.8 + 144.5	273.4 + 152.3	265.6 + 132.8
kidney, liver	NM_012879	"solute carrier family 2 a2 gkucose transporter, type 2 slc2a2; glucose transporter"	0.885095	7.9e-12	191.4 + 97.7	164.1 + 46.9	300.8 + 164.1	476.6 + 222.7	199.2 + 58.6	156.3 + 74.2
kidney, liver	mwgrat10K#8844	"expression: kidney; strains: wistar_kyoto; similar to gbp|ak002802|ak002802_1 riken full-length enriched library, clone:0610038k03 - mus musculus"	0.884924	3.92e-08	242.2 + 183.6	187.5 + 89.8	519.5 + 234.4	363.3 + 207	175.8 + 93.8	207 + 113.3
kidney, liver	NM_021653	"thyroxine deiodinase, type i dio1; deiodinase"	0.883448	6.86e-15	171.9 + 101.6	144.5 + 39.1	546.9 + 250	367.2 + 199.2	140.6 + 46.9	187.5 + 74.2
kidney, liver	mwgrat10K#8721	expression: liver; strains: wistar_kyoto; similar to gbp|bc013499|bc013499_1 unknown (protein for mgc:19163) - mus musculus	0.881523	9.03e-15	203.1 + 117.2	152.3 + 46.9	343.8 + 191.4	562.5 + 214.8	234.4 + 85.9	168 + 89.8
kidney, liver	NM_021668	putative n-acetyltransferase camello 2 cml 2; cml5; cml2	0.880784	1.42e-15	253.9 + 152.3	156.3 + 58.6	644.5 + 179.7	398.4 + 187.5	242.2 + 109.4	230.5 + 101.6
kidney, liver	NM_022599	outer membrane protein omp25; npw16	0.878154	0.000376911	214.8 + 82	293 + 160.2	515.6 + 261.7	394.5 + 234.4	277.3 + 117.2	257.8 + 128.9
kidney, liver	mwgrat10K#7627	expression: kidney brain; strains: shrsp wistar_kyoto; similar to gbp|bc006608|bc006608_1 unknown (protein for mgc:7091) - mus musculus	0.872925	8.81e-07	253.9 + 132.8	199.2 + 78.1	398.4 + 136.7	316.4 + 117.2	250 + 125	210.9 + 54.7
kidney, liver	NM_017193	kynurenine/alpha-aminoadipate aminotransferase; kynurenine ii kat2	0.872734	1.06e-15	226.6 + 164.1	207 + 152.3	726.6 + 210.9	496.1 + 207	199.2 + 136.7	222.7 + 125
kidney, liver	NM_031325	udp-glucose dehydrogeanse ugdh	0.871728	1.2e-06	156.3 + 54.7	156.3 + 66.4	312.5 + 222.7	414.1 + 230.5	207 + 117.2	156.3 + 58.6
kidney, liver	mwgrat10K#7348	"expression: liver kidney; strains: shrsp wistar_kyoto; similar to gbp|ak005452|ak005452_1 riken full-length enriched library, clone:1600014e21 - mus musculus"	0.86965	5.55e-06	140.6 + 50.8	125 + 46.9	253.9 + 117.2	214.8 + 70.3	191.4 + 82	164.1 + 50.8
kidney, liver	mwgrat10K#8230	"expression: liver heart kidney; strains: shrsp sprague_dawley wistar_kyoto; similar to gbp|ak004843|ak004843_1 riken full-length enriched library, clone:1300002a08 - mus musculus"	0.866494	4.01e-10	320.3 + 156.3	246.1 + 101.6	453.1 + 238.3	726.6 + 152.3	355.5 + 171.9	285.2 + 132.8
kidney, liver	NM_017170	serum amyloid p-component apcs; p component sap; seum	0.856109	2.01e-13	238.3 + 187.5	218.8 + 121.1	425.8 + 238.3	640.6 + 148.4	187.5 + 78.1	218.8 + 148.4
kidney, liver	mwgrat10K#8248	expression: liver kidney heart brain; strains: shrsp sprague_dawley wistar_kyoto; mwg own new gene sequence	0.85591	5.28e-09	230.5 + 175.8	277.3 + 132.8	531.3 + 242.2	386.7 + 234.4	164.1 + 78.1	171.9 + 128.9
kidney, liver	NM_013082	ryudocan/syndecan 2 sdc2; hspg core protein	0.853681	5.87e-21	175.8 + 109.4	175.8 + 62.5	421.9 + 164.1	652.3 + 168	281.3 + 132.8	187.5 + 62.5
kidney, liver	NM_024381	atp-stimulated glucocorticoid-receptor translocaton promoter gyk	0.853328	7.84e-11	128.9 + 39.1	136.7 + 93.8	230.5 + 121.1	406.3 + 218.8	148.4 + 82	144.5 + 58.6
kidney, liver	mwgrat10K#8402	expression: liver; strains: shrsp; similar to pir nf00512019 4-nitrophenylphosphatase domain and non-neuronal snap25-like protein homolog 1 (c. elegans) - mus musculus	0.852702	1.25e-15	160.2 + 58.6	117.2 + 39.1	265.6 + 136.7	406.3 + 183.6	144.5 + 43	132.8 + 23.4
kidney, liver	mwgrat10K#6810	expression: liver brain kidney; strains: shrsp sprague_dawley wistar_kyoto; similar to gbp|bc003903|bc003903_1 similar to glutathione s-transferase theta 1 - mus musculus	0.85003	4.23e-13	203.1 + 82	136.7 + 54.7	441.4 + 152.3	324.2 + 121.1	234.4 + 117.2	246.1 + 97.7
kidney, liver	mwgrat10K#9571	expression: kidney; strains: shrsp; similar to gbp|bc013515|bc013515_1 similar to betaine-homocysteine methyltransferase 2 - mus musculus	0.849066	6.88e-16	183.6 + 144.5	140.6 + 50.8	382.8 + 195.3	585.9 + 226.6	175.8 + 54.7	183.6 + 89.8
kidney, liver	NM_012552	preproelastase i; elastase; 1 ela1	0.844483	3.96e-12	132.8 + 54.7	148.4 + 74.2	460.9 + 187.5	332 + 152.3	207 + 113.3	222.7 + 117.2
kidney, liver	NM_012844	epoxide hydrolase 1 microsomal xenobiotic hydrolase ephx1	0.843099	6.19e-14	242.2 + 125	261.7 + 144.5	453.1 + 175.8	699.2 + 125	421.9 + 152.3	277.3 + 136.7
kidney, liver	NM_017340	acyl-coa oxidase e.c 1.3.3.6; ratacoa1	0.842202	2.94e-07	226.6 + 101.6	171.9 + 62.5	289.1 + 160.2	402.3 + 179.7	210.9 + 109.4	164.1 + 43
kidney, liver	NM_017201	s-adenosyl-l-homocysteine hydrolase ec 3.3.1.1; s-adenosylhomocysteine ahcy	0.82794	1.32e-13	191.4 + 117.2	179.7 + 78.1	410.2 + 214.8	601.6 + 199.2	218.8 + 70.3	296.9 + 168
kidney, liver	mwgrat10K#8297	expression: liver kidney; strains: shrsp sprague_dawley wistar_kyoto; mwg own new gene sequence	0.82764	2.85e-11	160.2 + 50.8	164.1 + 62.5	339.8 + 199.2	429.7 + 168	207 + 93.8	175.8 + 50.8
kidney, liver	NM_012730	"cytochrome p450, subfamily iid2 cyp2d2; debrisoquine 4-hydroxylase.; p450; iid protein"	0.822629	9.48e-24	214.8 + 171.9	148.4 + 54.7	539.1 + 230.5	793 + 125	195.3 + 97.7	199.2 + 125
kidney, liver	NM_022547	10-formyltetrahydrofolate dehydrogenase fthfd	0.82095	2.14e-18	253.9 + 144.5	152.3 + 54.7	453.1 + 226.6	656.3 + 187.5	187.5 + 70.3	203.1 + 97.7
kidney, liver	S82820	glutathione s-transferase yc2 subunit gsta5; transferase gst	0.81418	7.31e-12	187.5 + 85.9	183.6 + 82	359.4 + 203.1	449.2 + 199.2	187.5 + 66.4	160.2 + 35.2
kidney, liver	mwgrat10K#8714	expression: liver; strains: wistar_kyoto; similar to gbp|l17006|l17006_1 20-alpha-hydroxysteroid dehydrogenase - oryctolagus cuniculus	0.813171	4.98e-18	152.3 + 74.2	136.7 + 46.9	535.2 + 273.4	402.3 + 175.8	168 + 66.4	148.4 + 39.1
kidney, liver	NM_017084	glycine methyltransferase gnmt; aa 1-293	0.81118	3.6e-21	175.8 + 78.1	210.9 + 105.5	328.1 + 168	742.2 + 160.2	242.2 + 85.9	187.5 + 66.4
kidney, liver	NM_021745	farnesoid x activated receptor loc60351	0.809558	4.87e-09	179.7 + 58.6	168 + 62.5	320.3 + 179.7	410.2 + 191.4	218.8 + 58.6	214.8 + 70.3
kidney, liver	NM_012816	alpha-methylacyl-coa racemase amacr; 2-arylpropionyl-coa epimerase	0.805272	3.9e-20	222.7 + 148.4	171.9 + 70.3	484.4 + 253.9	671.9 + 140.6	156.3 + 46.9	203.1 + 101.6
kidney, liver	NM_031543	"cytochrome p450, subfamily 2e1 ethanol-inducible cyp2e1; p450; p450j; p450iie1"	0.804892	2.71e-14	253.9 + 187.5	195.3 + 132.8	507.8 + 222.7	769.5 + 171.9	429.7 + 195.3	261.7 + 168
kidney, liver	NM_012697	organic cation transporter slc22a1; oct1a	0.801751	4.88e-17	160.2 + 113.3	187.5 + 66.4	558.6 + 214.8	445.3 + 230.5	144.5 + 46.9	156.3 + 101.6
kidney, liver	NM_031736	"solute carrier family 27 fatty acid transporter, member 2 slc27a2; very-long-chain acyl-coa synthetase"	0.80045	0	140.6 + 35.2	171.9 + 89.8	464.8 + 183.6	640.6 + 195.3	164.1 + 85.9	156.3 + 58.6
kidney, liver	NM_013098	glucose-6-phosphatase catalytic subunit g6pase; g6pc	0.796685	1.17e-21	171.9 + 78.1	144.5 + 43	453.1 + 250	625 + 210.9	168 + 50.8	175.8 + 62.5
kidney, liver	NM_013144	insulin-like growth factor binding protein 1 igfbp1; igfbp-1; igf protein-1; putative	0.791308	1.33e-16	168 + 70.3	148.4 + 50.8	500 + 183.6	398.4 + 203.1	199.2 + 74.2	179.7 + 54.7
kidney, liver	NM_031835	beta-alanine-pyruvate aminotransferase beta-alaat ii; rat kidney agt2 precursor	0.786501	4.66e-15	160.2 + 89.8	144.5 + 54.7	531.3 + 238.3	425.8 + 230.5	164.1 + 85.9	175.8 + 121.1
kidney, liver	mwgrat10K#8674	"expression: liver; strains: wistar_kyoto; similar to gbp|ak002907|ak002907_1 riken full-length enriched library, clone:0610042e12 - mus musculus"	0.783548	7.49e-07	171.9 + 58.6	230.5 + 125	296.9 + 148.4	371.1 + 168	191.4 + 62.5	175.8 + 54.7
kidney, liver	NM_012564	group-specific component vitamin d-binding protein gc; precursor; d binding prepeptide; dbp	0.783132	6.04e-13	230.5 + 203.1	214.8 + 125	347.7 + 226.6	820.3 + 105.5	253.9 + 175.8	261.7 + 179.7
kidney, liver	mwgrat10K#8814	expression: kidney; strains: wistar_kyoto; similar to gbp|bc013515|bc013515_1 similar to betaine-homocysteine methyltransferase 2 - mus musculus	0.782383	4.52e-10	168 + 70.3	207 + 82	402.3 + 238.3	503.9 + 265.6	183.6 + 74.2	175.8 + 78.1
kidney, liver	NM_031812	endolyn cd164	0.771872	0.00046899	210.9 + 117.2	168 + 50.8	285.2 + 156.3	339.8 + 164.1	207 + 97.7	195.3 + 66.4
kidney, liver	NM_013048	tocopherol transfer protein alpha ttpa; alpha-tocopherol	0.771847	5.39e-13	273.4 + 171.9	203.1 + 66.4	527.3 + 230.5	691.4 + 164.1	328.1 + 144.5	293 + 125
kidney, liver	U19485	spp-24 precursor	0.770964	7.56e-11	210.9 + 164.1	253.9 + 152.3	503.9 + 226.6	628.9 + 214.8	203.1 + 132.8	234.4 + 160.2
kidney, liver	NM_031546	senescence marker protein-30 smp30; regucalcin; rgn	0.768771	1.38e-15	191.4 + 175.8	160.2 + 78.1	429.7 + 250	578.1 + 191.4	148.4 + 46.9	175.8 + 97.7
kidney, liver	U85512	gtp cyclohydrolase i feedback regulatory protein	0.764802	4.94e-12	156.3 + 58.6	203.1 + 101.6	402.3 + 226.6	492.2 + 214.8	214.8 + 97.7	183.6 + 62.5
kidney, liver	NM_032082	hydroxyacid oxidase 3 medium-chain hao3; s -2-hydroxy-acid	0.763066	5.82e-16	285.2 + 179.7	230.5 + 156.3	730.5 + 187.5	628.9 + 140.6	257.8 + 128.9	382.8 + 164.1
kidney, liver	NM_053845	"ureidopropionase, beta upb1; beta-alanine synthase"	0.758765	1.63e-22	199.2 + 152.3	179.7 + 82	554.7 + 238.3	718.8 + 156.3	207 + 89.8	199.2 + 93.8
kidney, liver	mwgrat10K#8729	"expression: kidney; strains: wistar_kyoto; similar to pir nf00513200 itm (solute carrier family 22 (organic cation transporter), member 1- like) - mus musculus"	0.757805	5.65e-19	168 + 117.2	171.9 + 66.4	441.4 + 195.3	558.6 + 168	234.4 + 89.8	160.2 + 66.4
kidney, liver	NM_031510	"cytosolic nadp-dependent isocitrate dehydrogenase; 1, soluble idh1"	0.756478	2.01e-09	226.6 + 117.2	187.5 + 70.3	503.9 + 226.6	445.3 + 214.8	261.7 + 140.6	191.4 + 85.9
kidney, liver	mwgrat10K#8681	expression: liver; strains: wistar_kyoto; similar to pir nf00520725 multi-membrane spanning polyspecific transporter - mus musculus	0.750812	7.05e-18	164.1 + 82	195.3 + 78.1	492.2 + 218.8	585.9 + 164.1	246.1 + 128.9	203.1 + 93.8
kidney, liver	NM_031855	ketohexokinase khk	0.742458	6.94e-20	207 + 171.9	160.2 + 97.7	566.4 + 210.9	500 + 179.7	156.3 + 54.7	191.4 + 85.9
kidney, liver	NM_031332	organic anion transporter loc83500; 3 oat3	0.735832	1.81e-15	273.4 + 168	183.6 + 89.8	628.9 + 222.7	546.9 + 250	199.2 + 89.8	191.4 + 132.8
kidney, liver	NM_031003	beta-alanine oxoglutarate aminotransferase; 4-aminobutyrate abat; gaba transaminase gaba-t	0.734849	7.5e-17	312.5 + 164.1	144.5 + 46.9	425.8 + 191.4	550.8 + 210.9	175.8 + 58.6	160.2 + 54.7
kidney, liver	mwgrat10K#8701	expression: liver; strains: shrsp; similar to gbp|u90535|u90535_1 fmo5 flavin-containing monooxygenase 5 - mus musculus	0.732617	6.27e-20	144.5 + 50.8	179.7 + 62.5	476.6 + 179.7	421.9 + 164.1	218.8 + 85.9	148.4 + 39.1
kidney, liver	NM_017307	solute carrier family 25 mitochondrial carrier citrate transporter precursor slc25a1; tricarboxylate transport protein	0.731375	1.69e-09	199.2 + 93.8	144.5 + 58.6	386.7 + 238.3	472.7 + 214.8	308.6 + 175.8	175.8 + 54.7
kidney, liver	NM_013215	aflatoxin b1 aldehyde reductase afar	0.728968	4.33e-20	226.6 + 136.7	156.3 + 74.2	636.7 + 207	570.3 + 191.4	226.6 + 101.6	269.5 + 128.9
kidney, liver	NM_012489	"acetyl-coa acyltransferase, 3-oxo acyl-coa thiolase a, peroxisomal acaa; 3-ketoacyl-coa a; b; precursor e.c 2.3.1.16; 2 ec"	0.725962	3.03e-15	222.7 + 89.8	191.4 + 66.4	484.4 + 218.8	589.8 + 179.7	230.5 + 113.3	242.2 + 128.9
kidney, liver	NM_017052	sorbitol dehydrogenase sord; l-iditol 2-dehydrogenase	0.720324	2.12e-08	265.6 + 152.3	230.5 + 117.2	445.3 + 214.8	511.7 + 179.7	226.6 + 89.8	293 + 148.4
kidney, liver	U04933	sodium/calcium exchanger 1 splice variant naca10 ncx1; na?exchanging protein precursor; na?; na-ca isoform naca7; naca3	0.702744	3.97e-15	164.1 + 50.8	171.9 + 54.7	363.3 + 160.2	418 + 183.6	171.9 + 58.6	203.1 + 58.6
kidney, liver	NM_012619	phenylalanine hydroxylase ec 1.14.16.1; pah	0.694671	1.21e-20	168 + 125	140.6 + 78.1	480.5 + 234.4	566.4 + 226.6	136.7 + 43	156.3 + 97.7
kidney, liver	X81825	kidney microsomal carboxylesterase; rl1 cesrrl1; liver; es-pcr-i; es-4	0.68068	5.92e-23	253.9 + 183.6	210.9 + 101.6	691.4 + 234.4	757.8 + 156.3	293 + 109.4	214.8 + 101.6
kidney, liver	NM_021701_1	human brain calcineurin beta subunit homolog calcium binding polypeptide; b-like protein cblp	0.671479	1.73e-13	164.1 + 46.9	152.3 + 50.8	347.7 + 136.7	386.7 + 148.4	195.3 + 70.3	238.3 + 74.2
kidney, liver	NM_017233	4-hydroxyphenylpyruvic acid dioxygenase hpd; 4-hydroxyphenylpyruvate hppd; f alloantigen	0.667564	4.32e-20	242.2 + 183.6	257.8 + 125	699.2 + 195.3	781.3 + 109.4	293 + 125	238.3 + 144.5
kidney, liver	X12459	argininosuccinate synthetase aa 1-412	0.66207	2.58e-25	257.8 + 160.2	226.6 + 101.6	718.8 + 148.4	800.8 + 117.2	355.5 + 152.3	207 + 70.3
kidney, liver	X02284	aldolase b	0.660905	4.1e-20	304.7 + 199.2	234.4 + 140.6	753.9 + 164.1	820.3 + 85.9	304.7 + 187.5	261.7 + 140.6
kidney, liver	mwgrat10K#8341	expression: liver; strains: shrsp; similar to pir nf00959315 hypothetical 45.0 kda protein - mus musculus	0.656177	4.69e-14	351.6 + 191.4	269.5 + 132.8	535.2 + 230.5	605.5 + 222.7	210.9 + 70.3	168 + 89.8
kidney, liver	NM_019335	"protein kinase, interferon-inducible double stranded rna dependent prkr; rna-dependent initiation factor-2 kinase eif-2a"	0.651913	6.07e-11	203.1 + 85.9	136.7 + 43	308.6 + 132.8	351.6 + 105.5	250 + 89.8	175.8 + 54.7
liver	NM_012737	apolipoprotein a-iv prepeptide; preapolipoprotein; c-iv apoa4	0.999497	2.54e-18	187.5 + 89.8	168 + 50.8	191.4 + 78.1	605.5 + 191.4	187.5 + 78.1	203.1 + 70.3
liver	NM_017134	"liver arginase e.c. 3.5.3.1; 1, arg1"	0.999406	2.51e-12	203.1 + 148.4	203.1 + 93.8	207 + 148.4	523.4 + 171.9	183.6 + 70.3	222.7 + 101.6
liver	NM_017072	carboamyl-phosphate synthetase 1 cps1; carbamyl phosphate cps	0.999368	2.34e-16	210.9 + 144.5	195.3 + 105.5	191.4 + 78.1	644.5 + 168	203.1 + 97.7	207 + 97.7
liver	NM_013119	"sodium channel, voltage-gated, type iii, alpha polypeptide scn3a; channel iii aa 1 - 1951"	0.999345	0	152.3 + 62.5	136.7 + 43	140.6 + 58.6	640.6 + 191.4	144.5 + 46.9	156.3 + 50.8
liver	M35086	udp-glucuronosyltransferase ec 2.4.1.17; udp glucuronosyltransferase-2	0.999228	0	125 + 43	128.9 + 43	117.2 + 50.8	543 + 140.6	132.8 + 46.9	128.9 + 31.3
liver	NM_017300	bile acid-coenzyme a dehydrogenase: amino acid n-acyltransferase baat; kan-1	0.999223	3.13e-23	191.4 + 148.4	171.9 + 89.8	175.8 + 78.1	781.3 + 117.2	187.5 + 78.1	195.3 + 128.9
liver	mwgrat10K#6761	expression: liver; strains: shrsp sprague_dawley wistar_kyoto; similar to gbp|aj320522|aj320522_1 fh complement inhibitory factor h - rattus norvegicus	0.999059	4.01e-22	121.1 + 43	117.2 + 35.2	132.8 + 62.5	546.9 + 234.4	125 + 39.1	140.6 + 85.9
liver	M33329	hydroxysteroid sulfotransferase a; sta	0.999021	5.47e-24	183.6 + 152.3	160.2 + 85.9	160.2 + 74.2	796.9 + 109.4	179.7 + 128.9	171.9 + 78.1
liver	NM_017019	interleukin-1 alpha il-1 alpha; 24 proil-1; interleukin 1 il1a	0.999013	0	152.3 + 70.3	144.5 + 43	144.5 + 50.8	554.7 + 144.5	164.1 + 39.1	160.2 + 46.9
liver	NM_053288	alpha1-acid glycoprotein precursor; alpha-1 acid; alpha-1-acid; orosomucoid 1 orm	0.998825	0	168 + 128.9	160.2 + 74.2	144.5 + 62.5	785.2 + 121.1	148.4 + 46.9	175.8 + 121.1
liver	J02585	stearyl-coa desaturase	0.998715	1.75e-15	132.8 + 46.9	121.1 + 39.1	132.8 + 46.9	402.3 + 214.8	136.7 + 31.3	132.8 + 35.2
liver	NM_022220	l-gulono-gamma-lactone oxidase precursor; gulo	0.99855	9.33e-17	168 + 117.2	171.9 + 66.4	183.6 + 132.8	640.6 + 218.8	179.7 + 85.9	195.3 + 85.9
liver	mwgrat10K#8407	expression: liver; strains: shrsp; similar to gbp|ab060274|ab060274_1 thymidine phosphorylase - mus musculus	0.998547	5.68e-21	175.8 + 66.4	156.3 + 39.1	160.2 + 62.5	488.3 + 171.9	160.2 + 46.9	160.2 + 35.2
liver	AJ007485	hypothetical protein	0.998486	6.38e-25	140.6 + 62.5	125 + 35.2	125 + 39.1	480.5 + 132.8	128.9 + 46.9	136.7 + 43
liver	NM_019369	inter-alpha-inhibitor h4 heavy chain itih4	0.998469	1.12e-16	230.5 + 183.6	191.4 + 140.6	207 + 121.1	757.8 + 183.6	207 + 101.6	214.8 + 132.8
liver	mwgrat10K#9322	expression: brain; strains: shrsp; similar to pir nf00138209 kiaa1164 protein (fragment) - homo sapiens	0.998316	4.99e-05	187.5 + 93.8	199.2 + 113.3	183.6 + 121.1	418 + 230.5	199.2 + 82	187.5 + 113.3
liver	NM_031531	contrapsin-like protease inhibitor related protein cpi-23; serine spin2c; contrapsin c-term. 217 aa; spi-3	0.998255	2.03e-23	168 + 156.3	148.4 + 74.2	144.5 + 66.4	726.6 + 187.5	140.6 + 66.4	175.8 + 113.3
liver	NM_012541	"cytochrome p450, subfamily i aromatic compound-inducible, member a2 q42, form d cyp1a2; p-450d; p-450"	0.998246	1.9e-23	171.9 + 171.9	152.3 + 93.8	132.8 + 74.2	722.7 + 156.3	140.6 + 70.3	164.1 + 132.8
liver	NM_012725	plasma kallikrein klk3; precursor; rpk; pk	0.998227	2.47e-23	140.6 + 70.3	121.1 + 46.9	117.2 + 43	492.2 + 203.1	128.9 + 39.1	121.1 + 31.3
liver	mwgrat10K#7338	expression: liver; strains: shrsp wistar_kyoto; similar to pir nf00506031 similar to complement component 6 - mus musculus	0.998199	3.38e-17	117.2 + 39.1	128.9 + 39.1	140.6 + 39.1	359.4 + 175.8	132.8 + 39.1	121.1 + 31.3
liver	mwgrat10K#8435	expression: liver; strains: wistar_kyoto; similar to pir nf00522933 aldo-keto reductase a (aldo-keto reductase akr1c12) - mus musculus	0.998136	7.33e-22	152.3 + 39.1	175.8 + 62.5	160.2 + 66.4	597.7 + 226.6	148.4 + 50.8	156.3 + 58.6
liver	NM_012503	asialoglycoprotein receptor 1 hepatic lectin asgr1	0.998135	2.37e-21	128.9 + 66.4	109.4 + 35.2	125 + 43	437.5 + 187.5	109.4 + 31.3	121.1 + 43
liver	X15734	s-adenosylmethionine synthetase	0.998129	5.4e-25	164.1 + 125	140.6 + 50.8	160.2 + 35.2	679.7 + 222.7	168 + 54.7	179.7 + 89.8
liver	M24396	urate oxidase 2; ec 1.7.3.3	0.998102	0	191.4 + 160.2	164.1 + 58.6	160.2 + 46.9	773.4 + 140.6	148.4 + 50.8	156.3 + 70.3
liver	mwgrat10K#9179	expression: liver; strains: sprague_dawley; similar to gbp|u22516|u22516_1 angiogenin precursor - mus musculus	0.998033	2.69e-21	195.3 + 164.1	195.3 + 113.3	160.2 + 97.7	773.4 + 168	195.3 + 105.5	183.6 + 109.4
liver	NM_020538	arylacetamide deacetylase loc57300	0.997985	2.66e-16	125 + 66.4	117.2 + 43	140.6 + 46.9	402.3 + 191.4	113.3 + 35.2	125 + 31.3
liver	D50580	carboxylesterase precursor	0.997811	6.32e-19	132.8 + 54.7	128.9 + 46.9	128.9 + 43	453.1 + 195.3	152.3 + 43	140.6 + 39.1
liver	NM_053753	carbohydrate-binding receptor; kupffer cell; kclr	0.997805	0	168 + 125	136.7 + 46.9	136.7 + 39.1	726.6 + 171.9	148.4 + 54.7	171.9 + 117.2
liver	X81301	variable region-alpha rva19	0.997682	5.98e-10	117.2 + 39.1	121.1 + 43	117.2 + 50.8	273.4 + 113.3	121.1 + 39.1	125 + 27.3
liver	M17592	pre-pro-insulin-like growth factor i	0.997605	1.75e-17	168 + 171.9	136.7 + 74.2	187.5 + 93.8	683.6 + 253.9	171.9 + 50.8	171.9 + 132.8
liver	NM_017047	"solute carrier family 10 sodium/bile acid cotransporter family, member 1 slc10a1"	0.9976	1.49e-22	132.8 + 74.2	156.3 + 85.9	121.1 + 43	539.1 + 160.2	121.1 + 43	140.6 + 54.7
liver	mwgrat10K#8370	expression: liver; strains: shrsp; similar to pir nf00506480 angiopoietin-related protein 3 (angiopoietin-like 3) - mus musculus	0.997577	0	148.4 + 105.5	132.8 + 54.7	144.5 + 70.3	621.1 + 175.8	132.8 + 39.1	148.4 + 78.1
liver	mwgrat10K#7514	expression: liver; strains: sprague_dawley wistar_kyoto; similar to gbp|af339738|af339738_1 fksg71 group xiii secreted phospholipase a2 - mus musculus	0.997563	2.03e-21	113.3 + 43	109.4 + 23.4	109.4 + 35.2	402.3 + 179.7	113.3 + 35.2	117.2 + 31.3
liver	mwgrat10K#7315	"expression: liver; strains: shrsp sprague_dawley wistar_kyoto; similar to gbp|bc013465|bc013465_1 inter-alpha trypsin inhibitor, heavy chain 1 - mus musculus"	0.997553	6.26e-23	199.2 + 187.5	140.6 + 62.5	183.6 + 85.9	761.7 + 168	152.3 + 62.5	191.4 + 125
liver	AB057450	alpha-amylase amy1	0.997521	1.93e-19	164.1 + 132.8	140.6 + 43	144.5 + 58.6	605.5 + 246.1	144.5 + 54.7	160.2 + 74.2
liver	D30620	carboxylesterase precursor ec 3.1.1.1; carboxyesterase e1; serum	0.997495	2.99e-18	195.3 + 171.9	195.3 + 144.5	152.3 + 82	753.9 + 187.5	175.8 + 78.1	195.3 + 128.9
liver	U39206	cytochrome p450 4f4 cyp4f4	0.997465	2.43e-11	187.5 + 132.8	160.2 + 78.1	160.2 + 62.5	535.2 + 250	152.3 + 70.3	171.9 + 93.8
liver	NM_012826	zn-alpha2-glycoprotein precursor; zn - alpha2 glycoprotein azgp1; zn-alpha-2-glycoprotein	0.997395	0	140.6 + 101.6	144.5 + 62.5	168 + 97.7	691.4 + 156.3	140.6 + 31.3	179.7 + 78.1
liver	U94856	paraoxonase	0.997355	0	171.9 + 148.4	152.3 + 62.5	132.8 + 58.6	722.7 + 109.4	179.7 + 93.8	175.8 + 74.2
liver	mwgrat10K#8708	expression: liver; strains: wistar_kyoto; similar to gbp|bc010786|bc010786_1 similar to creb/atf family transcription factor - mus musculus	0.997333	4.87e-09	179.7 + 97.7	179.7 + 62.5	187.5 + 89.8	410.2 + 183.6	175.8 + 74.2	175.8 + 58.6
liver	AF380198	trace amine receptor 10; ta10	0.997325	3.5e-16	140.6 + 70.3	128.9 + 43	117.2 + 35.2	402.3 + 164.1	128.9 + 43	140.6 + 46.9
liver	M13646	testosterone-6beta-hydroxylase 6 beta-a cyp3a2; cytochrome p450; testosterone 6-beta-hydroxylase; unnamed protein product	0.997296	2.22e-22	164.1 + 160.2	125 + 50.8	136.7 + 54.7	675.8 + 210.9	140.6 + 58.6	168 + 89.8
liver	NM_031344	delta-6 fatty acid desaturase fads2	0.997291	6.49e-22	179.7 + 66.4	144.5 + 50.8	168 + 54.7	574.2 + 175.8	171.9 + 66.4	175.8 + 50.8
liver	NM_031565	carboxylesterase es-3 egasyn; 1 ces1	0.997193	2.65e-14	164.1 + 113.3	140.6 + 46.9	179.7 + 62.5	585.9 + 285.2	160.2 + 54.7	160.2 + 105.5
liver	NM_057146	complement component c9 precursor; 9	0.997185	1.3e-19	164.1 + 148.4	125 + 46.9	128.9 + 58.6	609.4 + 234.4	132.8 + 46.9	152.3 + 89.8
liver	X69834	serine protease inhibitor 2.4	0.997182	0	156.3 + 121.1	132.8 + 39.1	125 + 50.8	636.7 + 171.9	128.9 + 43	148.4 + 46.9
liver	NM_053379	doublecortin dcx	0.997141	8.05e-23	156.3 + 101.6	148.4 + 39.1	175.8 + 93.8	566.4 + 140.6	148.4 + 43	160.2 + 46.9
liver	NM_017158	"cytochrome p450, 2c39 cyp2c39; p450; p450f"	0.997121	6.92e-18	230.5 + 183.6	222.7 + 121.1	203.1 + 82	738.3 + 191.4	191.4 + 93.8	199.2 + 125
liver	NM_031533	androsterone udp-glucuronosyltransferase ugt2b2; udp glucuronosyltransferase; udpgt aa 1-500	0.997085	1.78e-19	179.7 + 125	144.5 + 50.8	156.3 + 89.8	546.9 + 160.2	140.6 + 46.9	156.3 + 93.8
liver	M35602	beta-fibrinogen	0.996976	1.2e-17	253.9 + 214.8	218.8 + 89.8	238.3 + 168	738.3 + 85.9	207 + 66.4	234.4 + 140.6
liver	NM_016995	"complement component 4 binding protein, beta c4bpb; c4bp chain, leader"	0.996953	1.78e-21	160.2 + 117.2	195.3 + 140.6	179.7 + 168	773.4 + 160.2	140.6 + 54.7	191.4 + 148.4
liver	NM_053617	carboxypeptidase b2 plasma cpb2; pre-procarboxypeptidase r	0.996916	0	171.9 + 113.3	191.4 + 97.7	144.5 + 54.7	800.8 + 113.3	152.3 + 66.4	183.6 + 109.4
liver	X17621	put. rck2 protein aa 1-530	0.996854	5.23e-08	140.6 + 46.9	132.8 + 50.8	125 + 39.1	253.9 + 93.8	128.9 + 46.9	128.9 + 43
liver	NM_013003	phosphatidylethanolamine n-methyltransferase pemt	0.996804	3.31e-16	218.8 + 171.9	179.7 + 82	187.5 + 148.4	664.1 + 199.2	183.6 + 128.9	175.8 + 66.4
liver	NM_019280	gap junction membrane channel protein alpha 5 gja5; connexin 40; cxn-40	0.99677	4.96e-13	128.9 + 58.6	128.9 + 43	117.2 + 43	359.4 + 207	144.5 + 54.7	121.1 + 27.3
liver	X06108	insulin-like growth factor precursor; igf; igf-i aa 1-159	0.996758	8.3e-21	125 + 43	152.3 + 62.5	148.4 + 43	546.9 + 222.7	168 + 70.3	156.3 + 50.8
liver	mwgrat10K#9664	expression: liver; strains: shrsp; mwg own new gene sequence	0.996681	6e-18	152.3 + 74.2	125 + 39.1	160.2 + 175.8	535.2 + 226.6	148.4 + 62.5	132.8 + 58.6
liver	M11227	apolipoprotein b pi	0.99664	3.09e-18	171.9 + 125	156.3 + 62.5	132.8 + 50.8	632.8 + 269.5	128.9 + 50.8	160.2 + 109.4
liver	NM_012668	tyrosine aminotransferase ec 2.6.1.5; tat; aa 1-454	0.996608	9.04e-11	117.2 + 46.9	105.5 + 39.1	109.4 + 50.8	269.5 + 125	117.2 + 66.4	113.3 + 31.3
liver	NM_020089	dnaj-like protein loc56764	0.996593	6.34e-16	148.4 + 70.3	140.6 + 46.9	132.8 + 39.1	429.7 + 179.7	128.9 + 39.1	132.8 + 46.9
liver	NM_012599	"mannose binding protein a, serum mbpa; mannose-binding; a mbp"	0.996555	3.67e-20	175.8 + 117.2	132.8 + 43	191.4 + 85.9	605.5 + 218.8	144.5 + 43	152.3 + 89.8
liver	mwgrat10K#6404	expression: brain heart kidney; strains: shrsp wistar_kyoto; similar to pir nf00084905 candidate tumor suppressor protein - homo sapiens	0.996247	2.43e-22	179.7 + 101.6	214.8 + 78.1	171.9 + 66.4	644.5 + 179.7	175.8 + 62.5	156.3 + 31.3
liver	NM_023988	aj18 protein aj18	0.996242	3.57e-12	132.8 + 39.1	136.7 + 54.7	191.4 + 175.8	445.3 + 203.1	168 + 101.6	140.6 + 35.2
liver	X86561_1	fibrinogen alpha-e subunit	0.996074	3.17e-21	144.5 + 117.2	125 + 43	140.6 + 54.7	511.7 + 164.1	125 + 43	144.5 + 62.5
liver	U33501	retinol dehydrogenase type iii; i	0.995998	2.4e-16	210.9 + 222.7	210.9 + 160.2	175.8 + 144.5	726.6 + 164.1	160.2 + 46.9	179.7 + 93.8
liver	NM_080576	apolipoprotein a-v apoa-v; apoa5	0.995982	0	175.8 + 183.6	128.9 + 50.8	128.9 + 62.5	742.2 + 171.9	128.9 + 43	160.2 + 128.9
liver	mwgrat10K#6757	expression: liver; strains: shrsp sprague_dawley wistar_kyoto; similar to pir nf00900337 similar to hydroxysteroid 17-beta dehydrogenase 11 - mus musculus	0.995919	2.74e-18	148.4 + 70.3	121.1 + 43	152.3 + 58.6	578.1 + 265.6	144.5 + 46.9	160.2 + 93.8
liver	mwgrat10K#6765	expression: liver; strains: wistar_kyoto; similar to gbp|af093418|af093418_1 maleylacetoacetate isomerase - mus musculus	0.995864	5.35e-22	136.7 + 43	132.8 + 43	160.2 + 50.8	441.4 + 136.7	148.4 + 35.2	152.3 + 62.5
liver	AF295535	amino acid transport system a3 ata3	0.995735	3.85e-23	160.2 + 140.6	140.6 + 50.8	117.2 + 43	601.6 + 218.8	144.5 + 54.7	148.4 + 78.1
liver	NM_019346	"solute carrier family 14, member 1 slc14a1; urea transporter ut3; ut11"	0.995637	4.1e-08	136.7 + 46.9	125 + 39.1	132.8 + 46.9	285.2 + 148.4	132.8 + 46.9	136.7 + 31.3
liver	mwgrat10K#6405	expression: liver heart; strains: shrsp sprague_dawley wistar_kyoto; similar to gbp|u22516|u22516_1 angiogenin precursor - mus musculus	0.995528	7.62e-20	234.4 + 187.5	183.6 + 66.4	179.7 + 97.7	738.3 + 113.3	195.3 + 85.9	218.8 + 117.2
liver	U21954	"ehk-3, full length form"	0.995466	1.08e-13	148.4 + 50.8	179.7 + 136.7	164.1 + 85.9	449.2 + 179.7	160.2 + 50.8	144.5 + 46.9
liver	mwgrat10K#6848	expression: liver; strains: shrsp sprague_dawley wistar_kyoto; similar to gbp|bc010815|bc010815_1 similar to apolipoprotein f - mus musculus	0.995404	0	125 + 46.9	160.2 + 85.9	117.2 + 46.9	722.7 + 168	117.2 + 39.1	168 + 125
liver	mwgrat10K#6796	expression: liver; strains: shrsp sprague_dawley wistar_kyoto; similar to pir nf00506480 angiopoietin-related protein 3 (angiopoietin-like 3) - mus musculus	0.995366	1.29e-18	152.3 + 105.5	171.9 + 132.8	144.5 + 78.1	574.2 + 175.8	128.9 + 43	168 + 125
liver	NM_012738	preproapolipoprotein a-i; preapolipoprotein; apolipoprotein apoa1	0.995305	9.5e-18	191.4 + 93.8	234.4 + 144.5	203.1 + 93.8	812.5 + 109.4	214.8 + 148.4	250 + 152.3
liver	S82911	rhox protein rhox	0.995183	5.77e-22	128.9 + 50.8	132.8 + 43	156.3 + 50.8	488.3 + 179.7	128.9 + 35.2	148.4 + 58.6
liver	mwgrat10K#7431	expression: liver; strains: shrsp sprague_dawley wistar_kyoto; similar to gbp|u15654|u15654_1 mgstpib glutathione s-transferase pi class b - mus musculus	0.995158	7.47e-15	183.6 + 152.3	191.4 + 144.5	168 + 117.2	574.2 + 164.1	140.6 + 54.7	171.9 + 89.8
liver	mwgrat10K#6802	expression: liver; strains: shrsp sprague_dawley wistar_kyoto; similar to gbp|bc010786|bc010786_1 similar to creb/atf family transcription factor - mus musculus	0.994986	1.76e-10	210.9 + 89.8	210.9 + 74.2	187.5 + 82	476.6 + 203.1	214.8 + 74.2	195.3 + 62.5
liver	AB055895	histidine-rich glycoprotein 1 rnhrg1; 2 rnhrg2	0.994969	3.9e-19	210.9 + 175.8	234.4 + 164.1	191.4 + 97.7	793 + 109.4	168 + 101.6	199.2 + 125
liver	U83666	cell cycle checkpoint protein kinase bub1 rbub1	0.994965	0	183.6 + 117.2	164.1 + 54.7	156.3 + 58.6	734.4 + 132.8	210.9 + 74.2	171.9 + 74.2
liver	NM_022960	neutral solute channel aquaporin 9 aqp9	0.994899	3.14e-14	171.9 + 78.1	160.2 + 74.2	203.1 + 187.5	507.8 + 187.5	148.4 + 46.9	144.5 + 27.3
liver	M13711	cytochrome p450 pb1	0.994868	3.55e-14	218.8 + 171.9	199.2 + 89.8	183.6 + 132.8	609.4 + 156.3	171.9 + 93.8	210.9 + 109.4
liver	NM_024391	17-beta hydroxysteroid dehydrogenase type 2 hsd17b2	0.994862	2.29e-10	156.3 + 70.3	144.5 + 46.9	160.2 + 82	386.7 + 191.4	140.6 + 46.9	160.2 + 70.3
liver	M63991	thyroxine-binding globulin tbg	0.99483	1.45e-09	125 + 50.8	117.2 + 43	109.4 + 31.3	296.9 + 152.3	117.2 + 46.9	121.1 + 39.1
liver	NM_053785	transmembrane 4 superfamily member 4 tm4sf4; tetraspan protein lrtm4	0.994826	1.67e-15	164.1 + 113.3	140.6 + 46.9	132.8 + 54.7	484.4 + 222.7	148.4 + 54.7	144.5 + 78.1
liver	NM_022403	"tryptophan-2,3-dioxygenase tdo2"	0.99476	1.76e-18	171.9 + 144.5	128.9 + 50.8	132.8 + 54.7	597.7 + 226.6	164.1 + 117.2	160.2 + 113.3
liver	NM_053019	vasopressin receptor v1a; avpr1a	0.994716	4.64e-16	171.9 + 136.7	136.7 + 46.9	152.3 + 54.7	562.5 + 250	183.6 + 66.4	164.1 + 62.5
liver	M22329	cytochrome p450 iid5 protein p450 iid5; cyp2d1; p-450 iid1; debrisoquine 4-hydroxylase.	0.994681	2.51e-17	132.8 + 62.5	132.8 + 46.9	160.2 + 74.2	410.2 + 156.3	128.9 + 43	128.9 + 39.1
liver	M27440	apolipoprotein b apob	0.994596	4.77e-15	234.4 + 234.4	257.8 + 160.2	195.3 + 89.8	765.6 + 171.9	222.7 + 187.5	195.3 + 117.2
liver	M58041	cytochrome p-450md aa 1-489; p-450	0.994528	1.03e-20	203.1 + 195.3	140.6 + 62.5	175.8 + 97.7	691.4 + 140.6	164.1 + 78.1	152.3 + 89.8
liver	NM_012579	"h1 histone family, member t testis-specific h1t; variant"	0.994525	2.35e-09	144.5 + 50.8	132.8 + 50.8	144.5 + 39.1	277.3 + 97.7	144.5 + 54.7	136.7 + 39.1
liver	NM_012898	59-kda bone sialic acid-containing protein precursor; phosphorylated n-glycoprotein pp63; alpha 2 hs-glycoprotein fetuin ahsg	0.994393	2.56e-11	300.8 + 230.5	316.4 + 203.1	351.6 + 195.3	820.3 + 101.6	312.5 + 144.5	320.3 + 148.4
liver	mwgrat10K#8414	expression: liver; strains: shrsp; similar to pir nf00515379 apolipoprotein b (fragment) - mus musculus	0.994236	9.01e-10	168 + 128.9	136.7 + 39.1	148.4 + 66.4	418 + 242.2	148.4 + 46.9	152.3 + 50.8
liver	NM_024143	bile acid coa ligase loc79111	0.994145	3.58e-12	273.4 + 191.4	222.7 + 105.5	242.2 + 93.8	644.5 + 187.5	253.9 + 97.7	250 + 62.5
liver	D12678	insulin receptor-related receptor	0.993999	3.57e-09	132.8 + 43	125 + 39.1	125 + 46.9	304.7 + 171.9	125 + 35.2	128.9 + 39.1
liver	mwgrat10K#7437	"expression: liver; strains: shrsp sprague_dawley wistar_kyoto; similar to gbp|ak007488|ak007488_1 riken full-length enriched library, clone:1810013o21 - mus musculus"	0.993983	5.1e-24	191.4 + 152.3	136.7 + 39.1	144.5 + 54.7	617.2 + 195.3	148.4 + 43	168 + 54.7
liver	U39450	vasopressin v1a receptor	0.99397	9.54e-22	132.8 + 43	128.9 + 39.1	164.1 + 66.4	570.3 + 210.9	175.8 + 93.8	140.6 + 62.5
liver	AF347056	glycoprotein tec-21	0.993961	5.26e-17	250 + 140.6	296.9 + 109.4	285.2 + 128.9	777.3 + 125	250 + 121.1	253.9 + 136.7
liver	NM_012556	"fatty acid binding protein 1, liver fabp1; fabp; sterol carrier"	0.993933	1.8e-09	285.2 + 250	328.1 + 214.8	293 + 230.5	812.5 + 113.3	261.7 + 183.6	300.8 + 191.4
liver	mwgrat10K#6822	expression: liver brain; strains: shrsp sprague_dawley wistar_kyoto; similar to gbp|x70533|x70533_1 cbg corticosteroid-binding globulin - mus musculus	0.993901	5.7e-21	171.9 + 128.9	121.1 + 35.2	140.6 + 54.7	527.3 + 160.2	132.8 + 66.4	132.8 + 43
liver	U51017	kallistatin	0.993889	4.49e-19	171.9 + 168	144.5 + 89.8	183.6 + 97.7	703.1 + 226.6	187.5 + 54.7	191.4 + 136.7
liver	NM_017017	hepatocyte growth factor scatter factor hgf; prepropeptide; precursor	0.993824	1.73e-15	144.5 + 66.4	136.7 + 46.9	132.8 + 46.9	378.9 + 148.4	128.9 + 35.2	132.8 + 39.1
liver	mwgrat10K#8653	expression: liver; strains: wistar_kyoto; similar to gbp|bc008069|bc008069_1 similar to src homology three (sh3) and cysteine rich domain - homo sapiens	0.993749	8.42e-12	164.1 + 117.2	195.3 + 156.3	136.7 + 85.9	492.2 + 242.2	136.7 + 35.2	160.2 + 93.8
liver	X95189	trihydroxycoprostanoyl-coa oxidase thcox	0.99366	5.64e-14	171.9 + 74.2	183.6 + 82	210.9 + 82	558.6 + 203.1	207 + 78.1	203.1 + 97.7
liver	NM_019191	mad homolog 2 drosophila madh2; smad2; protein	0.993584	1.54e-09	171.9 + 58.6	171.9 + 66.4	179.7 + 66.4	382.8 + 128.9	187.5 + 66.4	191.4 + 74.2
liver	NM_017189	asialoglycoprotein receptor 2 asgr2; rhl2; hepatic lectin aa 1-301	0.993559	2.44e-13	210.9 + 113.3	179.7 + 70.3	187.5 + 78.1	578.1 + 253.9	164.1 + 62.5	187.5 + 144.5
liver	NM_031815	activin beta e inhbe	0.99336	3.05e-13	136.7 + 62.5	132.8 + 46.9	117.2 + 46.9	367.2 + 175.8	140.6 + 54.7	132.8 + 39.1
liver	AF194029	histidine-rich glycoprotein 1 rnhrg1; 2 rnhrg2; hrg	0.993224	5.4e-14	222.7 + 175.8	277.3 + 187.5	261.7 + 136.7	796.9 + 121.1	226.6 + 152.3	230.5 + 144.5
liver	X79991	cytochrome p450iii cyp3; p450 6beta-2	0.993088	1.77e-13	164.1 + 152.3	168 + 113.3	144.5 + 78.1	535.2 + 246.1	125 + 35.2	148.4 + 74.2
liver	X13149	contrapsin-like protease inhibitor related protein cpi-23; serine 1; contrapsin c-term. 214 aa; spi-1 1-403	0.993038	5.7e-14	273.4 + 234.4	253.9 + 199.2	234.4 + 148.4	785.2 + 128.9	195.3 + 97.7	218.8 + 144.5
liver	NM_053405	"potassium channel, subfamily k, member 9 task-3 kcnk9; channel task3"	0.992973	2e-10	136.7 + 43	132.8 + 46.9	140.6 + 46.9	320.3 + 132.8	148.4 + 46.9	156.3 + 43
liver	NM_023103	"alpha 1 -inhibitor 3, variant i mug1; alpha-1-inhibitor iii precursor; 10-inhibitor"	0.992901	5.98e-15	164.1 + 132.8	128.9 + 39.1	125 + 43	554.7 + 277.3	125 + 43	160.2 + 113.3
liver	mwgrat10K#9168	expression: liver; strains: sprague_dawley; similar to gbp|bc008069|bc008069_1 similar to src homology three (sh3) and cysteine rich domain - homo sapiens	0.992605	1.42e-14	160.2 + 85.9	121.1 + 31.3	140.6 + 62.5	406.3 + 179.7	144.5 + 39.1	152.3 + 39.1
liver	NM_022303	caspase recruitment domain protein 9 loc64171	0.992567	3.31e-13	187.5 + 70.3	179.7 + 74.2	195.3 + 93.8	500 + 175.8	199.2 + 78.1	218.8 + 105.5
liver	X15741	rat polymeric immunoglobulin receptor aa -18 to 751	0.992465	1.04e-13	156.3 + 85.9	136.7 + 62.5	148.4 + 58.6	507.8 + 238.3	191.4 + 89.8	156.3 + 97.7
liver	AF091577	olfactory receptor	0.992279	2.1e-14	128.9 + 46.9	125 + 43	121.1 + 43	339.8 + 128.9	144.5 + 54.7	144.5 + 43
liver	X15551	beta-2 glycoprotein i aa 1-297	0.992125	1.59e-15	210.9 + 195.3	179.7 + 121.1	265.6 + 222.7	832 + 101.6	226.6 + 121.1	234.4 + 203.1
liver	NM_021696	plasminogen activator inhibitor 2 type a pai2a	0.99168	1.89e-05	121.1 + 43	121.1 + 46.9	117.2 + 43	199.2 + 70.3	117.2 + 43	117.2 + 31.3
liver	NM_012657	serine protease inhibitor; spin2b	0.991636	5.69e-16	171.9 + 105.5	250 + 136.7	187.5 + 121.1	738.3 + 136.7	195.3 + 132.8	199.2 + 128.9
liver	AJ320522	complement inhibitory factor h; fh	0.991547	6.88e-07	156.3 + 74.2	144.5 + 78.1	140.6 + 39.1	375 + 238.3	140.6 + 39.1	164.1 + 105.5
liver	V01255	steroid-binding protein c1; reading frame; c-1 polypeptide	0.991177	5.61e-06	117.2 + 43	132.8 + 50.8	125 + 58.6	218.8 + 78.1	125 + 39.1	128.9 + 35.2
liver	NM_022234	putative acid-sensing ion channel asic4; spasic protein	0.991167	2.59e-11	250 + 136.7	238.3 + 117.2	234.4 + 148.4	585.9 + 171.9	246.1 + 128.9	199.2 + 89.8
liver	NM_030850	betaine homocysteine methyltransferase bhmt; betaine-homocysteine	0.991163	1.96e-20	203.1 + 175.8	148.4 + 66.4	234.4 + 148.4	773.4 + 171.9	168 + 70.3	199.2 + 140.6
liver	X15679	preprotrypsinogen iv aa -15 to 232	0.991125	4.95e-17	214.8 + 93.8	171.9 + 46.9	199.2 + 89.8	535.2 + 144.5	191.4 + 66.4	226.6 + 74.2
liver	NM_013217	afadin af-6; l-afadin	0.99112	1.77e-16	214.8 + 74.2	164.1 + 54.7	179.7 + 62.5	511.7 + 156.3	207 + 97.7	183.6 + 85.9
liver	mwgrat10K#8707	expression: liver; strains: wistar_kyoto; similar to pir nf00495395 androgen-regulated protein far-17 - mesocricetus auratus	0.99109	6.35e-20	203.1 + 168	183.6 + 70.3	218.8 + 74.2	699.2 + 238.3	164.1 + 54.7	152.3 + 70.3
liver	mwgrat10K#9191	expression: brain; strains: shrsp; similar to gbp|bc015288|bc015288_1 unknown (protein for mgc:18904) - mus musculus	0.991001	1.16e-14	234.4 + 152.3	199.2 + 89.8	207 + 70.3	601.6 + 226.6	203.1 + 82	175.8 + 85.9
liver	U55765	rasp1	0.990831	5.16e-09	218.8 + 125	183.6 + 101.6	210.9 + 128.9	480.5 + 144.5	214.8 + 148.4	207 + 74.2
liver	NM_017096	"c-reactive protein, member of the pentraxin family crp; protein"	0.990794	5.83e-11	253.9 + 171.9	261.7 + 93.8	265.6 + 203.1	656.3 + 207	214.8 + 132.8	234.4 + 140.6
liver	AJ277423	mannose-binding protein associated serine protease-1 masp-1	0.99075	4.58e-15	140.6 + 93.8	121.1 + 39.1	164.1 + 62.5	460.9 + 238.3	125 + 46.9	125 + 31.3
liver	AB040609	cytoplasmic acetyl-coa hydrolase rach	0.990559	1.1e-06	128.9 + 46.9	125 + 39.1	136.7 + 54.7	273.4 + 187.5	125 + 39.1	148.4 + 50.8
liver	mwgrat10K#7382	expression: liver; strains: sprague_dawley wistar_kyoto; similar to gbp|d10071|d10071_1 b subunit of factor xiii - mus musculus	0.990457	1.05e-10	214.8 + 156.3	152.3 + 54.7	207 + 70.3	527.3 + 253.9	199.2 + 105.5	210.9 + 109.4
liver	D14987	hydroxysteroid sulfotransferase	0.990433	1.6e-15	214.8 + 214.8	156.3 + 85.9	226.6 + 156.3	691.4 + 164.1	183.6 + 152.3	168 + 93.8
liver	NM_012532_1	ceruloplasmin ferroxidase cp; gpi-anchored	0.99023	6.39e-10	207 + 78.1	269.5 + 203.1	234.4 + 101.6	613.3 + 230.5	269.5 + 132.8	257.8 + 109.4
liver	NM_012690	"atp-binding cassette, sub-family b mdr/tap, member 4 p-glycoprotein 3/ multidrug resistance 2 pgy3; glycoprotein p pgp3"	0.990064	2.22e-05	218.8 + 97.7	230.5 + 187.5	230.5 + 89.8	421.9 + 160.2	218.8 + 89.8	246.1 + 97.7
liver	NM_012693	cytochrome p450 iia1 hepatic steroid hydroxylase iia1 gene cyp2a1; p-450a testosterone 7-alpha-hydroxylase; iia2 protein; cyp2a2	0.989846	1.91e-15	218.8 + 171.9	152.3 + 62.5	171.9 + 62.5	625 + 253.9	179.7 + 70.3	222.7 + 128.9
liver	mwgrat10K#8682	expression: liver; strains: sprague_dawley; similar to gbp|ab009689|ab009689_1 lect2 - mus musculus	0.989679	2.36e-18	136.7 + 54.7	203.1 + 187.5	160.2 + 74.2	582 + 218.8	136.7 + 46.9	164.1 + 97.7
liver	NM_012584	"hydroxy-delta-5-steroid dehydrogenase, 3 beta- and steroid delta-isomerase hsd3b; 3-beta-hydroxysteroid dehydrogenase/delta-5-delta-4-ene-isomerase"	0.989633	1.16e-13	199.2 + 148.4	144.5 + 70.3	164.1 + 97.7	546.9 + 234.4	144.5 + 62.5	183.6 + 101.6
liver	mwgrat10K#6784	"expression: liver heart; strains: shrsp sprague_dawley wistar_kyoto; similar to gbp|ak005035|ak005035_1 riken full-length enriched library, clone:1300017j02 - mus musculus"	0.989577	2.84e-20	179.7 + 78.1	226.6 + 125	152.3 + 82	734.4 + 136.7	203.1 + 125	234.4 + 101.6
liver	NM_022929	potassium channel interacting protein 1 kchip1; kcnip1	0.98955	1.44e-13	207 + 89.8	242.2 + 179.7	226.6 + 164.1	632.8 + 187.5	175.8 + 54.7	222.7 + 121.1
liver	AF380186	trace amine receptor 1; ta1	0.989494	3.37e-10	121.1 + 46.9	125 + 27.3	105.5 + 35.2	253.9 + 105.5	113.3 + 39.1	125 + 43
liver	NM_023091	"gamma-aminobutyric acid; gaba-a receptor, subunit epsilon; gabre"	0.98912	1.14e-17	113.3 + 39.1	117.2 + 58.6	109.4 + 35.2	355.5 + 113.3	113.3 + 35.2	140.6 + 93.8
liver	NM_012695	"rat senescence marker protein 2a gene, exons 1 and 2; smp2a"	0.988965	2.79e-09	132.8 + 46.9	148.4 + 82	125 + 54.7	293 + 140.6	117.2 + 31.3	121.1 + 27.3
liver	AY012054	zinc finger protein zfx zfx	0.988757	8.12e-10	160.2 + 105.5	171.9 + 183.6	195.3 + 85.9	410.2 + 164.1	171.9 + 97.7	171.9 + 66.4
liver	mwgrat10K#6762	expression: liver; strains: shrsp wistar_kyoto; similar to gbp|aj320522|aj320522_1 fh complement inhibitory factor h - rattus norvegicus	0.988696	4.42e-10	136.7 + 62.5	128.9 + 39.1	136.7 + 50.8	328.1 + 187.5	128.9 + 39.1	148.4 + 43
liver	NM_013112	pre-pro-apolipoprotein -23 to 79; apolipoprotein a-ii apoa-ii; apoa2	0.988322	2.59e-12	253.9 + 183.6	300.8 + 179.7	250 + 210.9	761.7 + 125	210.9 + 148.4	218.8 + 144.5
liver	mwgrat10K#8717	"expression: liver; strains: wistar_kyoto; similar to gbp|ak013367|ak013367_1 riken full-length enriched library, clone:2810459m11 - mus musculus"	0.988224	5.63e-08	148.4 + 46.9	136.7 + 43	125 + 39.1	304.7 + 171.9	140.6 + 50.8	144.5 + 46.9
liver	NM_012559	"fibrinogen, gamma polypeptide fgg; gamma-fibrinogen"	0.987913	6.32e-14	257.8 + 218.8	222.7 + 136.7	257.8 + 171.9	804.7 + 93.8	324.2 + 140.6	242.2 + 164.1
liver	mwgrat10K#6839	expression: liver; strains: shrsp sprague_dawley wistar_kyoto; similar to gbp|bc010829|bc010829_1 similar to bile acid coenzyme a: amino acid n-acyltransferase (glycine n-choloyltransferase) - mus musculus	0.987889	1.8e-10	195.3 + 160.2	187.5 + 109.4	156.3 + 50.8	531.3 + 293	136.7 + 54.7	179.7 + 132.8
liver	mwgrat10K#6763	expression: liver; strains: shrsp sprague_dawley wistar_kyoto; similar to pir nf00507632 apolipoprotein h-related protein 13g1 - mus musculus	0.987877	9.63e-14	179.7 + 179.7	175.8 + 97.7	136.7 + 50.8	535.2 + 253.9	121.1 + 35.2	156.3 + 121.1
liver	NM_053318	hemopexin hpxn	0.987868	2.66e-08	273.4 + 175.8	273.4 + 191.4	312.5 + 191.4	789.1 + 203.1	351.6 + 168	320.3 + 179.7
liver	mwgrat10K#7914	expression: liver; strains: shrsp sprague_dawley; similar to pir nf00901759 peptidoglycan recognition protein-like - mus musculus	0.987839	4.93e-11	160.2 + 62.5	214.8 + 207	191.4 + 82	503.9 + 222.7	171.9 + 74.2	179.7 + 70.3
liver	mwgrat10K#8703	expression: liver; strains: wistar_kyoto; similar to pir nf00506031 similar to complement component 6 - mus musculus	0.987751	4.08e-18	152.3 + 82	117.2 + 35.2	121.1 + 50.8	421.9 + 164.1	132.8 + 39.1	125 + 27.3
liver	D17309	delta-4-3-ketosteroid 5-beta-reductase; delta 4-3-ketosteroid 5 beta-reductase	0.986805	4.17e-15	136.7 + 46.9	156.3 + 74.2	164.1 + 128.9	527.3 + 253.9	140.6 + 50.8	210.9 + 128.9
liver	mwgrat10K#6420	expression: liver heart brain kidney; strains: shrsp sprague_dawley wistar_kyoto; similar to pir nf00973886 stem cell derived neuronal survival protein precursor - rattus norvegicus	0.986662	9.5e-10	203.1 + 97.7	171.9 + 54.7	214.8 + 78.1	507.8 + 238.3	230.5 + 85.9	199.2 + 58.6
liver	NM_012646_1	"rt1 class ib gene, h2-tl-like, grc region rt1-n1; germline mhc i; cell surface antigen tl-like"	0.986645	1.65e-07	222.7 + 140.6	164.1 + 117.2	210.9 + 156.3	519.5 + 253.9	226.6 + 144.5	203.1 + 128.9
liver	NM_012597	"hepatic lipase precursor; lipase, lipc; aa 1-494"	0.986597	1.22e-09	203.1 + 101.6	234.4 + 156.3	164.1 + 66.4	519.5 + 203.1	183.6 + 85.9	175.8 + 82
liver	mwgrat10K#6858	expression: liver; strains: shrsp wistar_kyoto; similar to gbp|af356627|af356627_1 coagulation factor xi - mus musculus	0.986502	5.66e-05	160.2 + 70.3	144.5 + 43	156.3 + 39.1	308.6 + 179.7	168 + 78.1	160.2 + 78.1
liver	mwgrat10K#6781	expression: liver; strains: shrsp sprague_dawley wistar_kyoto; similar to gbp|ab059428|ab059428_1 macs medium-chain acyl-coa synthetase - mus musculus	0.98621	2.56e-10	253.9 + 93.8	210.9 + 82	265.6 + 109.4	589.8 + 203.1	269.5 + 105.5	269.5 + 128.9
liver	L13207_1	hnf-3/fork-head homolog-7	0.985967	1.01e-06	246.1 + 152.3	218.8 + 93.8	250 + 140.6	476.6 + 164.1	234.4 + 105.5	222.7 + 117.2
liver	NM_019158	aquaporin-pancreas and liver aqp8; aquaporin 8	0.985962	1.4e-14	148.4 + 62.5	195.3 + 148.4	160.2 + 85.9	496.1 + 175.8	144.5 + 50.8	179.7 + 82
liver	U17375	cytochrome p-450c27/25	0.985539	3.1e-13	144.5 + 89.8	175.8 + 74.2	187.5 + 58.6	480.5 + 214.8	203.1 + 66.4	164.1 + 58.6
liver	NM_022924	preprothrombin aa -43 to 574; thrombin; coagulation factor ii f2	0.985431	5.75e-14	226.6 + 175.8	289.1 + 179.7	250 + 199.2	730.5 + 152.3	207 + 93.8	265.6 + 117.2
liver	NM_017334	"transcriptional repressor crem transcriptional repressor crem, icer"	0.985302	1.35e-07	171.9 + 62.5	160.2 + 66.4	207 + 105.5	421.9 + 199.2	199.2 + 97.7	183.6 + 101.6
liver	mwgrat10K#7922	expression: liver; strains: shrsp sprague_dawley; similar to gbp|al021127|al021127_1 zfp185 zinc finger protein 185 - mus musculus	0.984344	2.11e-15	183.6 + 62.5	171.9 + 70.3	156.3 + 54.7	437.5 + 136.7	183.6 + 54.7	179.7 + 54.7
liver	D00577	follicle-stimulating hormone beta-subunit; fsh	0.983936	7.31e-13	168 + 62.5	128.9 + 39.1	136.7 + 82	347.7 + 152.3	140.6 + 50.8	140.6 + 43
liver	NM_030656	mitochondrial serine:pyruvate aminotransferase precursor; serine-pyruvate spat; serine pyruvate aa -22 to 392	0.983672	1e-08	187.5 + 117.2	187.5 + 70.3	168 + 43	414.1 + 191.4	179.7 + 62.5	214.8 + 85.9
liver	NM_053995	"3-hydroxybutyrate dehydrogenase heart, mitochondrial bdh; d-beta-hydroxybutyrate"	0.983563	4.58e-09	183.6 + 121.1	183.6 + 97.7	230.5 + 125	496.1 + 230.5	164.1 + 58.6	191.4 + 93.8
liver	mwgrat10K#7374	"expression: liver; strains: shrsp sprague_dawley wistar_kyoto; similar to gbp|bc015290|bc015290_1 similar to carboxylesterase 2 (intestine, liver) - mus musculus"	0.983418	1.5e-13	175.8 + 140.6	121.1 + 39.1	125 + 39.1	449.2 + 230.5	152.3 + 82	164.1 + 70.3
liver	mwgrat10K#8686	expression: liver; strains: wistar_kyoto; similar to pir nf01009905 fibronigen-like protein - rattus norvegicus	0.983004	1.13e-06	203.1 + 89.8	238.3 + 203.1	226.6 + 117.2	507.8 + 214.8	257.8 + 121.1	234.4 + 132.8
liver	mwgrat10K#6791	expression: liver kidney; strains: shrsp sprague_dawley wistar_kyoto; similar to pir nf00522933 aldo-keto reductase a (aldo-keto reductase akr1c12) - mus musculus	0.982926	4.81e-12	171.9 + 171.9	187.5 + 93.8	148.4 + 62.5	503.9 + 257.8	128.9 + 54.7	152.3 + 113.3
liver	mwgrat10K#8295	expression: liver; strains: sprague_dawley wistar_kyoto; mwg own new gene sequence	0.982918	8.68e-10	144.5 + 70.3	164.1 + 93.8	128.9 + 58.6	312.5 + 125	132.8 + 43	140.6 + 43
liver	Y18571	mannose-binding protein associated serine protease-2 masp-2	0.982046	2.14e-12	199.2 + 164.1	140.6 + 39.1	156.3 + 62.5	472.7 + 214.8	144.5 + 54.7	160.2 + 78.1
liver	NM_022380	signal transducer and activator of transcription 5b stat5b	0.981682	1.69e-05	199.2 + 82	242.2 + 89.8	214.8 + 62.5	421.9 + 210.9	230.5 + 97.7	253.9 + 82
liver	M17593	pre-pro-insulin-like growth factor i	0.980805	4.33e-09	218.8 + 160.2	179.7 + 66.4	230.5 + 191.4	488.3 + 164.1	187.5 + 97.7	199.2 + 97.7
liver	M38566	vitamin d 3 25-hydroxylase precursor cyp27; cytochrome p450 p450c27; p-450c27/25	0.980388	5.35e-06	293 + 101.6	257.8 + 82	261.7 + 74.2	460.9 + 152.3	293 + 97.7	285.2 + 97.7
liver	AF092091	cp431	0.979405	2.06e-21	156.3 + 46.9	136.7 + 46.9	222.7 + 85.9	515.6 + 152.3	187.5 + 58.6	171.9 + 46.9
liver	mwgrat10K#9180	"expression: liver; strains: sprague_dawley; similar to gbp|k01933|k01933_1 rattus norvegicus rat haptoglobin mrna, partial alpha-, complete beta-subunit and 3' flank; preprohaptoglobin."	0.978729	5.75e-17	238.3 + 183.6	160.2 + 74.2	191.4 + 113.3	707 + 168	281.3 + 125	210.9 + 105.5
liver	NM_052980	"nuclear receptor subfamily 1, group i, member 2 nr1i2; pregnane x"	0.978634	1.02e-07	175.8 + 58.6	222.7 + 128.9	195.3 + 78.1	386.7 + 128.9	214.8 + 74.2	195.3 + 82
liver	U39208	cytochrome p450 4f6 cyp4f6	0.978255	8.98e-08	210.9 + 148.4	164.1 + 58.6	207 + 105.5	429.7 + 218.8	187.5 + 74.2	175.8 + 70.3
liver	NM_053348	fetuin-like protein irl685 irl685; fetuin beta fetub	0.977833	1.48e-13	168 + 89.8	222.7 + 144.5	207 + 136.7	574.2 + 144.5	261.7 + 113.3	183.6 + 85.9
liver	mwgrat10K#7379	expression: liver; strains: shrsp sprague_dawley wistar_kyoto; similar to gbp|m17263|m17263_1 c8g - homo sapiens	0.977688	2.87e-08	242.2 + 171.9	218.8 + 117.2	246.1 + 125	550.8 + 253.9	175.8 + 85.9	199.2 + 97.7
liver	AF177687	protocadherin alpha 4 homolog	0.977647	0.00127781	144.5 + 46.9	136.7 + 46.9	140.6 + 58.6	246.1 + 117.2	160.2 + 66.4	156.3 + 54.7
liver	S79292_2	rat hypoxanthine-guanine phosphoribosyltransferase hprt; hypoxanthine guanine phosphoribosyl transferase; phosporibosyltransferase	0.977394	2.4e-09	230.5 + 117.2	253.9 + 164.1	195.3 + 93.8	496.1 + 156.3	203.1 + 74.2	246.1 + 132.8
liver	NM_022704	mannose-binding protein c liver mbl2; precursor; mbp aa -18 to 226	0.977393	6.02e-09	234.4 + 199.2	156.3 + 101.6	242.2 + 97.7	570.3 + 265.6	171.9 + 109.4	214.8 + 164.1
liver	mwgrat10K#7919	expression: liver; strains: shrsp sprague_dawley; similar to gbp|bc012686|bc012686_1 similar to microsomal triglyceride transfer protein - mus musculus	0.976868	3.33e-06	152.3 + 62.5	179.7 + 89.8	156.3 + 58.6	277.3 + 93.8	144.5 + 39.1	156.3 + 46.9
liver	AB000199	cca2 protein cca2	0.976751	0.00269935	226.6 + 117.2	199.2 + 89.8	214.8 + 105.5	371.1 + 152.3	250 + 140.6	238.3 + 93.8
liver	X80535	thyrotropin-releasing hormone degrading enzyme	0.976668	6.54e-06	140.6 + 50.8	128.9 + 35.2	144.5 + 46.9	238.3 + 93.8	140.6 + 43	152.3 + 46.9
liver	mwgrat10K#9178	expression: liver; strains: sprague_dawley; similar to pir nf00522933 aldo-keto reductase a (aldo-keto reductase akr1c12) - mus musculus	0.975807	1.06e-11	148.4 + 58.6	144.5 + 54.7	199.2 + 168	418 + 187.5	136.7 + 46.9	160.2 + 58.6
liver	M24239	product of unknown function	0.97549	2.35e-10	140.6 + 50.8	160.2 + 74.2	179.7 + 97.7	382.8 + 132.8	168 + 175.8	128.9 + 27.3
liver	mwgrat10K#9345	"expression: brain; strains: shrsp; similar to gbp|ak019371|ak019371_1 riken full-length enriched library, clone:3000003e04 - mus musculus"	0.974208	1.24e-06	175.8 + 39.1	164.1 + 54.7	207 + 89.8	355.5 + 132.8	210.9 + 105.5	203.1 + 74.2
liver	mwgrat10K#6768	"expression: liver kidney; strains: shrsp sprague_dawley wistar_kyoto; similar to gbp|s47225|s47225_1 antithrombin iii, at-iii antithrombin iii - mus sp."	0.973818	8.75e-18	179.7 + 93.8	253.9 + 164.1	324.2 + 187.5	828.1 + 85.9	195.3 + 144.5	238.3 + 152.3
liver	M33994	cytochrome p-450 iic13 cyp2c13; p-450g; g	0.973306	3.34e-07	148.4 + 70.3	136.7 + 50.8	125 + 35.2	281.3 + 113.3	152.3 + 74.2	148.4 + 70.3
liver	AF436847	complement factor h-related protein	0.973244	5.65e-09	125 + 46.9	168 + 148.4	117.2 + 46.9	328.1 + 164.1	132.8 + 43	128.9 + 35.2
liver	NM_057101	"cytochrome p450, 21, steroid 21 hydroxylase cyp21; 21-hydroxylase"	0.972088	3.12e-10	164.1 + 82	144.5 + 46.9	140.6 + 50.8	328.1 + 121.1	183.6 + 74.2	152.3 + 62.5
liver	NM_012803	precursor protein c; proc	0.971964	1.28e-15	179.7 + 93.8	128.9 + 39.1	210.9 + 97.7	476.6 + 195.3	152.3 + 74.2	148.4 + 39.1
liver	M26125	epoxide hydrolase	0.971799	2.32e-11	250 + 160.2	277.3 + 203.1	332 + 210.9	687.5 + 136.7	257.8 + 132.8	238.3 + 121.1
liver	mwgrat10K#7924	expression: liver brain heart; strains: shrsp sprague_dawley; similar to gbp|bc010578|bc010578_1 unknown (protein for mgc:9344) - homo sapiens	0.97167	1.16e-06	207 + 93.8	168 + 66.4	238.3 + 152.3	441.4 + 195.3	226.6 + 144.5	226.6 + 101.6
liver	NM_016994	pre-pro-complement c3 aa 1663; complement component; 3	0.971347	1.46e-13	222.7 + 148.4	281.3 + 203.1	230.5 + 152.3	785.2 + 105.5	355.5 + 168	285.2 + 156.3
liver	mwgrat10K#6769	"expression: liver; strains: wistar_kyoto; similar to gbp|s47225|s47225_1 antithrombin iii, at-iii antithrombin iii - mus sp."	0.971304	6.45e-15	171.9 + 113.3	300.8 + 214.8	300.8 + 175.8	824.2 + 89.8	222.7 + 164.1	250 + 187.5
liver	NM_022614	activin/inhibin beta c inhbc; activin	0.97117	3.2e-12	191.4 + 89.8	175.8 + 58.6	226.6 + 66.4	484.4 + 191.4	191.4 + 66.4	250 + 109.4
liver	NM_023963	cdx2 protein cdx2	0.971109	6.39e-14	136.7 + 46.9	128.9 + 35.2	187.5 + 85.9	382.8 + 160.2	179.7 + 66.4	140.6 + 31.3
liver	mwgrat10K#6845	expression: liver; strains: shrsp sprague_dawley; similar to gbp|af104312|af104312_1 glycolate oxidase - mus musculus	0.970882	8.74e-22	128.9 + 46.9	128.9 + 43	230.5 + 117.2	550.8 + 207	136.7 + 46.9	152.3 + 74.2
liver	NM_012741	"k-kininogen, differential splicing leads to hmw kngk kngk; kininogen; lmw k-kininogen precursor"	0.970265	2.44e-11	277.3 + 140.6	187.5 + 58.6	230.5 + 85.9	648.4 + 242.2	300.8 + 128.9	261.7 + 125
liver	NM_053375	"hyperpolarization-activated, cyclic nucleotide-gated potassium channel 1 hcn1; c"	0.969761	5.62e-07	168 + 58.6	132.8 + 46.9	160.2 + 89.8	273.4 + 105.5	140.6 + 43	148.4 + 39.1
liver	mwgrat10K#9177	expression: liver; strains: sprague_dawley; similar to pir nf00566393 alpha-2u-globulin precursor - rattus norvegicus	0.969123	4.62e-09	207 + 105.5	308.6 + 187.5	253.9 + 210.9	617.2 + 171.9	230.5 + 125	238.3 + 152.3
liver	NM_022215	glycerol 3-phosphate dehydrogenase gpd3	0.967199	0.0172291	230.5 + 82	226.6 + 82	250 + 101.6	363.3 + 226.6	207 + 50.8	214.8 + 89.8
liver	mwgrat10K#6924	expression: liver brain; strains: shrsp sprague_dawley wistar_kyoto; similar to pir nf00533087 coagulation factor v - mus musculus	0.967096	7.81e-10	179.7 + 128.9	128.9 + 46.9	191.4 + 105.5	421.9 + 203.1	156.3 + 58.6	203.1 + 82
liver	M95762	gaba transporter	0.966098	2.66e-12	168 + 78.1	140.6 + 62.5	203.1 + 85.9	402.3 + 171.9	136.7 + 46.9	144.5 + 74.2
liver	U20194	complement c8 beta c8b	0.966057	1.35e-11	261.7 + 175.8	207 + 89.8	261.7 + 175.8	562.5 + 160.2	191.4 + 74.2	183.6 + 78.1
liver	mwgrat10K#6760	expression: liver brain; strains: shrsp sprague_dawley wistar_kyoto; similar to gbp|aj320522|aj320522_1 fh complement inhibitory factor h - rattus norvegicus	0.964644	1.46e-12	171.9 + 70.3	168 + 82	253.9 + 187.5	636.7 + 238.3	273.4 + 234.4	183.6 + 128.9
liver	mwgrat10K#6794	expression: liver; strains: shrsp wistar_kyoto; similar to gbp|m35525|m35525_1 complement component c5s (pro-c5) precursor - mus musculus	0.964544	8.3e-18	183.6 + 168	121.1 + 46.9	230.5 + 101.6	597.7 + 207	226.6 + 121.1	144.5 + 66.4
liver	U78123	zinc finger protein 12 azf12	0.964496	7.92e-12	156.3 + 66.4	195.3 + 199.2	132.8 + 50.8	390.6 + 168	140.6 + 50.8	132.8 + 43
liver	AF329091	e-3 epididymal fluid protein; 2d6 glycoprotein	0.962916	1.37e-08	207 + 62.5	164.1 + 50.8	175.8 + 46.9	339.8 + 125	187.5 + 74.2	175.8 + 46.9
liver	M12021	myosin light chain mlc1-f	0.96213	4.62e-18	175.8 + 89.8	121.1 + 43	125 + 43	519.5 + 191.4	218.8 + 152.3	152.3 + 70.3
liver	NM_017094_1	growth hormone receptor/binding protein ghr/bp; receptor precursor; ghr	0.961946	4.65e-21	148.4 + 50.8	195.3 + 78.1	265.6 + 121.1	628.9 + 164.1	242.2 + 121.1	156.3 + 35.2
liver	NM_053445	delta-5 fatty acid desaturase d5d; 1 fads1	0.961727	1.42e-08	152.3 + 50.8	128.9 + 43	164.1 + 62.5	347.7 + 191.4	187.5 + 62.5	175.8 + 70.3
liver	S83436	glutahione s-transferase subunit 13 rgstk1-1	0.960582	2.37e-17	234.4 + 82	308.6 + 132.8	324.2 + 125	675.8 + 132.8	269.5 + 136.7	195.3 + 54.7
liver	AJ001641	brain-1 brn-1 protein brn-1	0.959265	1.9e-23	168 + 54.7	171.9 + 66.4	312.5 + 140.6	707 + 160.2	183.6 + 62.5	195.3 + 97.7
liver	mwgrat10K#7381	expression: liver kidney; strains: shrsp wistar_kyoto; similar to gbp|bc002214|bc002214_1 unknown (protein for mgc:7470) - mus musculus	0.959039	2.18e-06	175.8 + 82	183.6 + 62.5	250 + 136.7	433.6 + 246.1	195.3 + 66.4	187.5 + 54.7
liver	NM_013198	monoamine oxidase b maobf3; maob	0.958435	1.34e-09	179.7 + 66.4	125 + 39.1	140.6 + 58.6	339.8 + 179.7	179.7 + 58.6	179.7 + 54.7
liver	mwgrat10K#7354	"expression: liver; strains: shrsp sprague_dawley wistar_kyoto; similar to gbp|ak002363|ak002363_1 riken full-length enriched library, clone:0610009a07 - mus musculus"	0.957906	1.26e-17	168 + 78.1	132.8 + 39.1	312.5 + 128.9	402.3 + 164.1	160.2 + 50.8	128.9 + 35.2
liver	mwgrat10K#8722	"expression: liver; strains: wistar_kyoto; similar to gbp|ak013117|ak013117_1 riken full-length enriched library, clone:2810420c16 - mus musculus"	0.957902	1.45e-12	183.6 + 140.6	152.3 + 74.2	207 + 89.8	625 + 269.5	261.7 + 121.1	277.3 + 144.5
liver	mwgrat10K#7375	expression: liver; strains: shrsp sprague_dawley wistar_kyoto; similar to pir nf00900234 similar to fibrinogen-like 1 - mus musculus	0.957762	3.26e-06	230.5 + 152.3	269.5 + 121.1	250 + 136.7	589.8 + 261.7	242.2 + 125	335.9 + 164.1
liver	NM_017251	gap junction membrane channel protein beta 1 gjb1; aa 1-283	0.957589	2.75e-18	261.7 + 164.1	140.6 + 50.8	293 + 140.6	668 + 187.5	238.3 + 78.1	179.7 + 93.8
liver	mwgrat10K#8369	"expression: liver; strains: shrsp; similar to gbp|ak012480|ak012480_1 riken full-length enriched library, clone:2700063n13 - mus musculus"	0.95693	7.35e-13	160.2 + 46.9	148.4 + 39.1	203.1 + 66.4	429.7 + 203.1	210.9 + 82	222.7 + 89.8
liver	mwgrat10K#9539	expression: heart; strains: shrsp; similar to gbp|m93275|m93275_1 adfp adipose differentiation related protein - mus musculus	0.956478	8.88e-12	132.8 + 43	179.7 + 85.9	160.2 + 70.3	425.8 + 171.9	214.8 + 121.1	195.3 + 97.7
liver	mwgrat10K#9338	"expression: brain; strains: wistar_kyoto; similar to gbp|ak013477|ak013477_1 riken full-length enriched library, clone:2900002l22 - mus musculus"	0.956201	8.87e-06	281.3 + 128.9	265.6 + 105.5	238.3 + 89.8	441.4 + 132.8	261.7 + 113.3	218.8 + 70.3
liver	mwgrat10K#7482	expression: liver; strains: sprague_dawley wistar_kyoto; similar to pir nf00507946 rna 3'-terminal phosphate cyclase-like protein - mus musculus	0.955816	2.35e-09	238.3 + 97.7	187.5 + 62.5	300.8 + 152.3	578.1 + 226.6	285.2 + 148.4	269.5 + 140.6
liver	AB052846	sterol c5-desaturase c5d	0.955352	1.36e-06	199.2 + 89.8	144.5 + 46.9	168 + 74.2	324.2 + 179.7	175.8 + 58.6	152.3 + 46.9
liver	X68692	glucagon hepatic receptor related to the receptor for the glucagon-like peptide 1 glp-1	0.953768	1.04e-10	132.8 + 50.8	160.2 + 58.6	187.5 + 82	355.5 + 152.3	132.8 + 43	175.8 + 46.9
liver	AF072439	zinc-finger protein-37	0.952474	1.77e-05	171.9 + 82	171.9 + 89.8	191.4 + 82	296.9 + 105.5	140.6 + 58.6	152.3 + 62.5
liver	NM_021847	vamp-associated protein b vap-b; vapb	0.952471	1.73e-09	316.4 + 117.2	253.9 + 89.8	347.7 + 132.8	601.6 + 187.5	339.8 + 132.8	257.8 + 113.3
liver	NM_019363	aldehyde oxidase female form aox1; liver	0.951795	1.41e-14	218.8 + 148.4	140.6 + 50.8	199.2 + 109.4	519.5 + 175.8	250 + 148.4	160.2 + 46.9
liver	NM_012901_1	polyprotein 1-microglobulin/bikunin; alpha-1 microglobulin/bikunin ambp	0.951422	1.26e-12	304.7 + 179.7	289.1 + 156.3	433.6 + 203.1	863.3 + 82	410.2 + 156.3	398.4 + 210.9
liver	NM_030996_1	"opioid receptor, sigma 1 oprs1; brain receptor; sigma1"	0.950095	2.62e-10	203.1 + 82	183.6 + 74.2	253.9 + 109.4	543 + 226.6	285.2 + 121.1	203.1 + 62.5
liver	U33500	retinol dehydrogenase type ii	0.949096	5.95e-10	128.9 + 54.7	152.3 + 132.8	218.8 + 144.5	394.5 + 195.3	128.9 + 46.9	168 + 140.6
liver	NM_057137	phenylalkylamine ca2 antagonist emopamil binding protein ebp; sterol delta 8-isomerase rsi	0.946552	4.3e-07	242.2 + 168	164.1 + 66.4	234.4 + 117.2	414.1 + 168	222.7 + 97.7	203.1 + 58.6
liver	mwgrat10K#7390	expression: liver; strains: sprague_dawley wistar_kyoto; similar to pir nf00794193 transferrin receptor 2 - mus musculus	0.94385	8.33e-14	199.2 + 156.3	152.3 + 54.7	179.7 + 82	574.2 + 234.4	171.9 + 66.4	300.8 + 160.2
liver	U95157	ryanodine receptor type ii ratryr2	0.938713	1.28e-05	136.7 + 50.8	160.2 + 70.3	132.8 + 46.9	226.6 + 85.9	132.8 + 43	125 + 39.1
liver	D38069	udp glucuronosyltransferase ugt1	0.938473	4.63e-07	168 + 82	128.9 + 43	136.7 + 43	332 + 214.8	144.5 + 46.9	207 + 89.8
liver	D90109	long-chain acyl-coa synthetase	0.937987	5.5e-08	179.7 + 58.6	304.7 + 179.7	300.8 + 218.8	582 + 238.3	218.8 + 136.7	210.9 + 121.1
liver	L34821	succinate semialdehyde dehydrogenase ssadh	0.937122	1.11e-08	152.3 + 54.7	250 + 132.8	140.6 + 43	332 + 168	144.5 + 50.8	128.9 + 27.3
liver	mwgrat10K#6766	"expression: liver; strains: shrsp; similar to pir nf00514528 brain cdna, clone mncb-6148, similar to mus musculus glutathione transferase zeta 1 (maleylacetoacetate isomerase) (gstz1), mrna - mus musculus"	0.937091	1.15e-13	199.2 + 105.5	168 + 70.3	273.4 + 156.3	496.1 + 160.2	171.9 + 62.5	171.9 + 62.5
liver	L78306	hydroxyindole-o-methyltransferase	0.935652	1.55e-07	203.1 + 78.1	148.4 + 46.9	168 + 54.7	343.8 + 152.3	210.9 + 82	199.2 + 46.9
liver	S78744	protein s	0.934064	6.3e-08	152.3 + 50.8	148.4 + 46.9	210.9 + 85.9	410.2 + 222.7	238.3 + 97.7	191.4 + 89.8
liver	NM_017294	protein kinase c and casein kinase substrate in neurons 1 pacsin1; syndapin i	0.931949	1.68e-07	156.3 + 46.9	132.8 + 46.9	179.7 + 58.6	257.8 + 78.1	171.9 + 46.9	156.3 + 46.9
liver	NM_012701	adrenergic receptor beta 1 adrb1; beta-1; beta-1-adrenergic	0.931937	7.21e-16	250 + 113.3	191.4 + 54.7	335.9 + 140.6	617.2 + 199.2	328.1 + 105.5	261.7 + 85.9
liver	S57790	"3 alpha-hydroxysteroid dehydrogenase 3 alpha-hydroxysteroid dehydrogenase, 3alphahsd; 3alpha-hydroxysteroid/dihydrodiol; steroid 3-alpha-dehydrogenase; dihydrodiol; 3-alpha-hydroxysteroid 3-alpha-hsd"	0.929318	4.84e-09	195.3 + 156.3	140.6 + 58.6	218.8 + 85.9	429.7 + 226.6	218.8 + 128.9	136.7 + 50.8
liver	mwgrat10K#8688	"expression: liver; strains: wistar_kyoto; similar to gbp|ak012480|ak012480_1 riken full-length enriched library, clone:2700063n13 - mus musculus"	0.928812	0.000540219	164.1 + 54.7	179.7 + 74.2	265.6 + 222.7	359.4 + 199.2	175.8 + 54.7	226.6 + 117.2
liver	mwgrat10K#7388	expression: liver brain; strains: shrsp sprague_dawley wistar_kyoto; similar to pir nf00515962 factor xii - mus musculus	0.928382	1.02e-20	222.7 + 82	203.1 + 66.4	382.8 + 132.8	675.8 + 171.9	238.3 + 82	234.4 + 93.8
liver	mwgrat10K#6844	expression: liver heart; strains: shrsp sprague_dawley wistar_kyoto; similar to gbp|bc013468|bc013468_1 methyltransferase cyt19 - mus musculus	0.925214	8.94e-09	175.8 + 66.4	183.6 + 74.2	281.3 + 168	492.2 + 195.3	250 + 144.5	246.1 + 117.2
liver	AF178669	p34	0.924889	1.9e-15	164.1 + 39.1	144.5 + 54.7	253.9 + 93.8	418 + 160.2	187.5 + 54.7	168 + 50.8
liver	NM_019298	"cholinergic receptor, nicotinic, delta polypeptide chrnd; acetylcholine receptor delta-subunit"	0.919086	4.22e-07	207 + 78.1	214.8 + 74.2	253.9 + 85.9	367.2 + 117.2	234.4 + 78.1	187.5 + 62.5
liver	NM_012531	catecholamine-o-methyltransferase comt; catechol-o-methyltransferase	0.91549	1.04e-07	191.4 + 93.8	199.2 + 89.8	320.3 + 179.7	546.9 + 253.9	269.5 + 132.8	246.1 + 101.6
liver	J05499	l-glutamine amidohydrolase	0.903892	5.1e-12	203.1 + 105.5	117.2 + 43	117.2 + 39.1	351.6 + 187.5	175.8 + 78.1	125 + 43
liver	NM_012883	estrogen sulfotransferase; ste	0.900219	3.38e-15	355.5 + 152.3	410.2 + 136.7	308.6 + 152.3	707 + 203.1	222.7 + 113.3	214.8 + 125
liver	S58528	integrin alpha v subunit	0.900089	9.56e-09	218.8 + 74.2	191.4 + 66.4	293 + 113.3	449.2 + 144.5	253.9 + 117.2	261.7 + 97.7
liver	X06769	c-fos protein aa 1-380	0.897988	2.39e-06	210.9 + 132.8	148.4 + 54.7	210.9 + 117.2	367.2 + 144.5	226.6 + 74.2	218.8 + 121.1
liver	mwgrat10K#7477	expression: liver brain kidney; strains: shrsp sprague_dawley wistar_kyoto; similar to gbp|af384160|af384160_1 diacylglycerol acyltransferase 2 - mus musculus	0.897803	0.000290344	191.4 + 62.5	183.6 + 62.5	265.6 + 148.4	378.9 + 242.2	214.8 + 109.4	171.9 + 74.2
liver	NM_017123	schwannoma-derived growth factor precursor sdgf; amphiregulin areg	0.896802	4.05e-05	183.6 + 66.4	160.2 + 66.4	230.5 + 140.6	328.1 + 136.7	191.4 + 82	207 + 105.5
liver	X81448	keratin 18	0.893885	4.28e-10	156.3 + 101.6	168 + 82	168 + 74.2	421.9 + 191.4	281.3 + 144.5	136.7 + 35.2
liver	L26267	nuclear factor kappa b	0.891105	7.28e-10	160.2 + 54.7	171.9 + 74.2	191.4 + 78.1	484.4 + 179.7	285.2 + 171.9	277.3 + 164.1
liver	L00094	angiotensinogen pat	0.886442	6.96e-15	453.1 + 191.4	179.7 + 78.1	320.3 + 148.4	585.9 + 125	214.8 + 113.3	293 + 117.2
liver	NM_022179	hexokinase type iii; 3 hk3	0.884503	9.4e-06	277.3 + 117.2	207 + 78.1	253.9 + 97.7	421.9 + 191.4	316.4 + 109.4	234.4 + 85.9
liver	mwgrat10K#6852	expression: liver; strains: shrsp wistar_kyoto; similar to gbp|m93275|m93275_1 adfp adipose differentiation related protein - mus musculus	0.884098	2.61e-07	148.4 + 50.8	214.8 + 101.6	265.6 + 175.8	472.7 + 242.2	382.8 + 218.8	257.8 + 160.2
liver	NM_012594	"reading frame lactalbumin protein sequence is in conflict with the conceptual translation; alpha-lactalbumin; lactalbumin, alpha lalba"	0.882002	1.23e-10	136.7 + 31.3	113.3 + 31.3	187.5 + 62.5	242.2 + 89.8	125 + 39.1	132.8 + 35.2
liver	NM_031664_1	solute carrier family 28; sodium-coupled nucleoside transporter, member 2; slc28a2	0.88138	0.000749567	175.8 + 121.1	210.9 + 85.9	179.7 + 62.5	378.9 + 222.7	203.1 + 93.8	269.5 + 144.5
liver	NM_057133	"nuclear receptor subfamily 0, group b, member 2 nr0b2; small heterodimer partner homolog; homologue"	0.878353	1.63e-08	214.8 + 74.2	273.4 + 128.9	175.8 + 70.3	394.5 + 168	183.6 + 58.6	168 + 46.9
liver	NM_052809	cytosolic cysteine dioxygenase 1 cdo1; ec 1.13.11.20	0.872145	4.85e-16	199.2 + 132.8	136.7 + 46.9	371.1 + 246.1	683.6 + 214.8	246.1 + 140.6	160.2 + 117.2
liver	J02844	carnitine octanoyltransferase	0.87117	1.58e-07	160.2 + 50.8	132.8 + 46.9	234.4 + 171.9	343.8 + 179.7	203.1 + 82	152.3 + 39.1
liver	NM_022228	udp-glucuronosyltransferase 2a1 precursor ugt2a1p; ugt2a1	0.866721	2.84e-10	164.1 + 43	148.4 + 43	187.5 + 58.6	343.8 + 140.6	171.9 + 46.9	230.5 + 89.8
liver	NM_031587	"peroxisomal membrane protein 2, 22 kda pxmp2; pmp22"	0.864883	7.19e-12	207 + 97.7	289.1 + 140.6	300.8 + 121.1	488.3 + 207	175.8 + 70.3	148.4 + 39.1
liver	mwgrat10K#9628	expression: kidney; strains: shrsp; similar to gbp|bc012664|bc012664_1 unknown (protein for mgc:13832) - mus musculus	0.863136	6.99e-17	156.3 + 50.8	144.5 + 46.9	277.3 + 164.1	519.5 + 195.3	156.3 + 58.6	156.3 + 54.7
liver	NM_031705	dihydropyrimidinase dpys	0.862765	1.72e-15	156.3 + 128.9	132.8 + 43	277.3 + 171.9	543 + 242.2	136.7 + 39.1	140.6 + 39.1
liver	mwgrat10K#6764	expression: liver kidney; strains: shrsp wistar_kyoto; similar to gbp|bc004825|bc004825_1 riken cdna 2700043d08 gene - mus musculus	0.86093	8.27e-06	187.5 + 78.1	242.2 + 117.2	339.8 + 214.8	480.5 + 218.8	218.8 + 101.6	300.8 + 179.7
liver	AJ245707	2-hydroxyphytanoyl-coa lyase	0.860493	2.85e-11	285.2 + 195.3	168 + 58.6	320.3 + 152.3	496.1 + 175.8	214.8 + 101.6	203.1 + 58.6
liver	mwgrat10K#8127	expression: liver; strains: shrsp; similar to pir nf00524545 pals2-beta splice variant - mus musculus	0.860026	8.02e-08	269.5 + 136.7	140.6 + 54.7	269.5 + 105.5	425.8 + 222.7	195.3 + 78.1	210.9 + 85.9
liver	U01914	akap95	0.859955	1.6e-06	203.1 + 74.2	164.1 + 62.5	210.9 + 85.9	339.8 + 97.7	234.4 + 117.2	238.3 + 97.7
liver	mwgrat10K#9636	expression: kidney; strains: shrsp; similar to gbp|bc012664|bc012664_1 unknown (protein for mgc:13832) - mus musculus	0.851669	1.44e-23	125 + 43	136.7 + 50.8	273.4 + 140.6	554.7 + 175.8	148.4 + 74.2	152.3 + 54.7
liver	NM_017256	"transforming growth factor, beta receptor iii tgfbr3; betaglycan; type tgf-beta"	0.851099	3.46e-14	148.4 + 78.1	140.6 + 39.1	265.6 + 132.8	394.5 + 140.6	160.2 + 50.8	156.3 + 46.9
liver	NM_031760	"atp-binding cassette, sub-family b mdr/tap, member 11 abcb11; p-glycoprotein sister spgp; bile salt export pump"	0.845177	8.73e-15	203.1 + 140.6	187.5 + 78.1	179.7 + 54.7	589.8 + 246.1	355.5 + 128.9	308.6 + 144.5
liver	NM_017303	potassium voltage gated channel, shaker related subfamily, beta member 1 kcnab1; channel	0.840568	1.17e-10	187.5 + 82	125 + 35.2	136.7 + 46.9	289.1 + 117.2	132.8 + 46.9	132.8 + 35.2
liver	mwgrat10K#9149	"expression: liver; strains: wistar_kyoto; similar to pir nf00516450 pigment epithelium-derived factor (serine (or cysteine) proteinase inhibitor, clade f (alpha-2 antiplasmin, pigment epithelium derived factor). member 1) - mus musculus"	0.839754	1.88e-15	218.8 + 121.1	320.3 + 168	429.7 + 160.2	730.5 + 109.4	308.6 + 164.1	234.4 + 125
liver	mwgrat10K#8022	expression: liver brain; strains: shrsp; similar to pir nf00529385 c14orf1-like protein (1190004e09rik protein) (open reading frame 11) - mus musculus	0.837697	9.75e-10	218.8 + 97.7	156.3 + 50.8	222.7 + 89.8	464.8 + 179.7	285.2 + 187.5	183.6 + 78.1
liver	mwgrat10K#8410	expression: liver; strains: shrsp; similar to pir nf00519163 aldo-keto reductase family 1 member e1 (ec 1.1.1.-) - mus musculus	0.827855	1.24e-05	179.7 + 78.1	156.3 + 46.9	222.7 + 105.5	324.2 + 140.6	179.7 + 54.7	160.2 + 46.9
liver	mwgrat10K#8692	expression: liver; strains: wistar_kyoto; similar to gbp|bc013499|bc013499_1 unknown (protein for mgc:19163) - mus musculus	0.821759	8.47e-08	164.1 + 66.4	160.2 + 46.9	261.7 + 136.7	332 + 203.1	152.3 + 43	152.3 + 43
liver	mwgrat10K#8377	"expression: liver; strains: shrsp; similar to gbp|s47225|s47225_1 antithrombin iii, at-iii antithrombin iii - mus sp."	0.810239	2.09e-22	168 + 140.6	168 + 97.7	300.8 + 214.8	777.3 + 128.9	132.8 + 43	168 + 117.2
liver	mwgrat10K#8413	expression: liver; strains: shrsp; similar to gbp|m57729|m57729_1 c5 complement component c5 - homo sapiens	0.807548	5.41e-16	168 + 125	152.3 + 66.4	293 + 175.8	640.6 + 230.5	222.7 + 93.8	164.1 + 93.8
liver	NM_053567	formiminotransferase cyclodeaminase ftcd; formiminotransferase-cyclodeaminase	0.799784	7.6e-16	195.3 + 140.6	156.3 + 74.2	257.8 + 109.4	589.8 + 242.2	144.5 + 54.7	156.3 + 113.3
liver	NM_012516	"complement component 4 binding protein, alpha c4bpa; bovine c4bp chain"	0.789322	2.43e-11	183.6 + 144.5	203.1 + 109.4	152.3 + 58.6	566.4 + 242.2	257.8 + 160.2	214.8 + 117.2
liver	X94769	choline dehydrogenase rrchdh	0.785095	1.22e-08	140.6 + 39.1	132.8 + 31.3	242.2 + 121.1	281.3 + 148.4	160.2 + 43	156.3 + 39.1
liver	NM_012568	"glycine receptor alpha 2 subunit glycine receptor, neonatal glra2; precursor; type of nglyr; inhibitory 2a"	0.782766	1.02e-13	125 + 43	113.3 + 31.3	152.3 + 39.1	281.3 + 117.2	109.4 + 27.3	121.1 + 35.2
liver	NM_053902	kynureninase l-kynurenine hydrolase kynu	0.781796	1.6e-14	136.7 + 39.1	175.8 + 140.6	226.6 + 125	468.8 + 179.7	148.4 + 43	164.1 + 54.7
liver	NM_053853	n-acetyltransferase 1 arylamine n-acetyltransferase nat1; n-acetyltransferase-1 at-1	0.778206	3.21e-13	195.3 + 144.5	304.7 + 105.5	234.4 + 85.9	597.7 + 195.3	242.2 + 97.7	187.5 + 89.8
liver	NM_012582_1	"expression: liver strains: sprague_dawley gbp|k01933|k01933_1 rattus norvegicus rat haptoglobin , partial alpha-, complete beta-subunit and 3' flank preprohaptoglobin.; preprohaptoglobin; hp"	0.775039	3.22e-11	246.1 + 203.1	257.8 + 144.5	246.1 + 171.9	707 + 148.4	339.8 + 164.1	265.6 + 113.3
liver	mwgrat10K#9662	expression: liver; strains: shrsp; similar to gbp|ab059428|ab059428_1 macs medium-chain acyl-coa synthetase - mus musculus	0.770024	1.05e-19	160.2 + 148.4	136.7 + 54.7	246.1 + 121.1	640.6 + 246.1	144.5 + 46.9	156.3 + 89.8
liver	X52028	cytochrome p450 iid3 protein p450 iid3; cyp2d3; p-450	0.755844	4.31e-16	234.4 + 187.5	168 + 58.6	171.9 + 78.1	550.8 + 179.7	171.9 + 54.7	183.6 + 70.3
liver	NM_012833	"atp-binding cassette, sub-family c cftr/mrp, member 2 cmoat; canalicular multispecific organic anion transporter; multidrug resistance protein cmrp"	0.746281	1.65e-12	171.9 + 97.7	171.9 + 101.6	210.9 + 101.6	476.6 + 195.3	164.1 + 62.5	156.3 + 74.2
liver	NM_013120	glucokinase regulatory protein gckr; regulator	0.7361	1.1e-21	164.1 + 46.9	168 + 78.1	144.5 + 54.7	605.5 + 171.9	226.6 + 117.2	171.9 + 66.4
liver	NM_017225	phosphatidylcholine transfer protein pc-tp; pctp	0.731978	1.27e-05	179.7 + 78.1	144.5 + 46.9	218.8 + 89.8	281.3 + 93.8	203.1 + 58.6	246.1 + 97.7
liver	NM_017024	lecithin-cholesterol acyl transferase aa 1-440; acyltransferase lcat; lecithin:cholesterol	0.72219	5e-20	277.3 + 156.3	164.1 + 58.6	207 + 85.9	750 + 171.9	230.5 + 105.5	214.8 + 113.3
liver	NM_012871	oxytocin receptor oxtr; otr	0.722025	7.26e-25	210.9 + 195.3	140.6 + 43	152.3 + 70.3	675.8 + 132.8	144.5 + 46.9	148.4 + 62.5
liver	NM_024352	macrophage stimulating 1 hepatocyte growth factor-like mst1; protein msp	0.721788	3.1e-21	152.3 + 85.9	144.5 + 46.9	140.6 + 54.7	531.3 + 179.7	160.2 + 39.1	195.3 + 82
liver	NM_017143	coagulation factor x f10	0.703128	7.31e-25	148.4 + 105.5	144.5 + 58.6	148.4 + 78.1	648.4 + 171.9	132.8 + 39.1	187.5 + 89.8
liver, brain	NM_019621	discs, large homolog 4 drosophila dlgh4; postsynaptic density protein psd-95; sap90a	0.990305	4.23e-10	277.3 + 101.6	156.3 + 93.8	168 + 62.5	277.3 + 97.7	148.4 + 50.8	144.5 + 82
liver, brain	mwgrat10K#6928	"expression: brain; strains: shrsp wistar_kyoto; similar to gbp|ak010747|ak010747_1 riken full-length enriched library, clone:2410089e03 - mus musculus"	0.919481	5.76e-11	316.4 + 148.4	152.3 + 46.9	230.5 + 82	386.7 + 144.5	199.2 + 66.4	195.3 + 58.6
liver, brain	D38035_1	thyroid transcription factor-1 ttf-1; nuclear factor 1 tff-1	0.90426	1.03e-17	394.5 + 132.8	207 + 78.1	199.2 + 62.5	570.3 + 164.1	285.2 + 89.8	207 + 70.3
liver, brain	NM_031732	expression: liver strains: shrsp gbp|l22339|l22339_1 st1c1 n-hydroxy-2-acetylaminofluorene - rattus norvegicus; sulfotransferase, phenol preferring 2 sult1a2	0.893248	0	429.7 + 183.6	175.8 + 82	218.8 + 93.8	812.5 + 105.5	152.3 + 58.6	183.6 + 136.7
liver, brain	NM_053746	contactin 5 cntn5; nb-2	0.878854	1.44e-18	433.6 + 179.7	214.8 + 70.3	230.5 + 62.5	652.3 + 136.7	242.2 + 85.9	218.8 + 93.8
liver, brain	mwgrat10K#8690	expression: liver; strains: wistar_kyoto; similar to gbp|u16131|u16131_1 transthyretin precursor - sus scrofa	0.876631	4.77e-12	394.5 + 238.3	210.9 + 203.1	246.1 + 144.5	668 + 168	183.6 + 82	199.2 + 132.8
liver, brain	NM_017055	transferrin tf	0.857407	3.35e-07	609.4 + 226.6	371.1 + 230.5	441.4 + 250	824.2 + 82	378.9 + 191.4	437.5 + 199.2
liver, brain	NM_017351	pre-alpha-inhibitor, heavy chain 3 paihc3	0.837165	2.9e-20	566.4 + 230.5	187.5 + 66.4	281.3 + 144.5	796.9 + 101.6	230.5 + 105.5	261.7 + 132.8
liver, brain	NM_030832	brain lipid binding protein fabp7; fatty acid	0.818628	1.4e-10	457 + 214.8	210.9 + 70.3	273.4 + 121.1	609.4 + 230.5	324.2 + 125	234.4 + 105.5
liver, spleen	mwgrat10K#8459	expression: brain; strains: wistar_kyoto; similar to gbp|ak008492|ak008492_1 riken full-length enriched library, clone:2010300f21 - mus musculus	0.921445	0.00128524	203.1 + 66.4	183.6 + 85.9	253.9 + 171.9	328.1 + 164.1	222.7 + 109.4	335.9 + 183.6
liver, spleen	AF198533	lymphoid enhancer factor-1 lef-1	0.918938	3.2e-12	140.6 + 46.9	128.9 + 39.1	125 + 58.6	324.2 + 85.9	164.1 + 54.7	226.6 + 128.9
liver, spleen	mwgrat10K#7184	expression: liver kidney brain; strains: shrsp sprague_dawley wistar_kyoto; similar to gbp|u27185|u27185_1 tig1 - homo sapiens	0.899235	2.66e-06	160.2 + 78.1	183.6 + 101.6	253.9 + 148.4	332 + 207	171.9 + 70.3	414.1 + 234.4
liver, spleen	NM_012938	"cathepsin e, two slightly different products a and b may be due to differential splicing ctsea; e precursor"	0.880982	4.5e-17	210.9 + 93.8	152.3 + 46.9	171.9 + 43	625 + 168	242.2 + 136.7	390.6 + 242.2
liver, spleen	NM_024356	gtp cyclohydrolase 1 gch; i	0.858261	1.68e-18	121.1 + 39.1	128.9 + 46.9	121.1 + 39.1	523.4 + 207	214.8 + 128.9	332 + 210.9
liver, spleen	NM_053907	deoxyribonuclease i-like 3 dnase1l3; dnasey; dnase gamma	0.838533	7.95e-10	195.3 + 117.2	250 + 152.3	210.9 + 105.5	347.7 + 199.2	226.6 + 156.3	621.1 + 230.5
liver, spleen	NM_017336_1	receptor-type protein tyrosine phosphatase d30 ptpro	0.795292	4.74e-16	160.2 + 46.9	152.3 + 50.8	179.7 + 58.6	382.8 + 136.7	218.8 + 78.1	308.6 + 101.6
liver, spleen	NM_024157	factor i protein factor i; complement cfi	0.774199	6.56e-16	191.4 + 62.5	234.4 + 105.5	191.4 + 89.8	628.9 + 113.3	230.5 + 113.3	289.1 + 125
lung	NM_019231	mitogen activated protein kinase 13 prkm13; mitogen-activated p38delta	0.998842	0	117.2 + 39.1	125 + 43	136.7 + 58.6	113.3 + 27.3	507.8 + 152.3	128.9 + 43
lung	NM_012521	calcium-binding protein, intestinal, vitamin d-dependent 9-kda cabp calb3; protein; intestinal; calcium binding partial; calbindin-d9k cabp9k	0.996966	3.84e-21	187.5 + 109.4	175.8 + 93.8	210.9 + 97.7	156.3 + 46.9	695.3 + 191.4	175.8 + 109.4
lung	NM_012967	intercellular adhesion molecule 1 icam1; molecule-1	0.996463	2.46e-10	183.6 + 85.9	171.9 + 89.8	199.2 + 66.4	210.9 + 82	562.5 + 277.3	191.4 + 66.4
lung	NM_012878	primary translation product of sp-d sp-d; pulmonary surfactant protein d sftpd	0.993361	2.02e-16	253.9 + 105.5	289.1 + 128.9	300.8 + 105.5	250 + 109.4	746.1 + 140.6	281.3 + 140.6
lung	AF089866	keratin 19 k19	0.990847	1.62e-20	160.2 + 58.6	152.3 + 66.4	203.1 + 82	148.4 + 43	543 + 218.8	144.5 + 23.4
lung	X13295	alpha-2u protein aa 1-198	0.990126	1.33e-06	246.1 + 125	285.2 + 132.8	246.1 + 136.7	226.6 + 89.8	609.4 + 250	269.5 + 125
lung	AF068861	beta defensin-2	0.988192	2.14e-14	238.3 + 125	265.6 + 199.2	171.9 + 66.4	234.4 + 144.5	691.4 + 128.9	246.1 + 140.6
lung	NM_053380	solute carrier family 34 sodium phosphate, member 2 slc34a2; type iib sodium-phosphate transporter	0.985933	8.64e-11	250 + 105.5	191.4 + 113.3	226.6 + 109.4	214.8 + 121.1	515.6 + 191.4	183.6 + 66.4
lung	NM_030999	corticotropin releasing hormone receptor crhr1; corticotropin-releasing factor	0.977286	4.23e-12	203.1 + 85.9	152.3 + 46.9	191.4 + 50.8	246.1 + 74.2	488.3 + 226.6	191.4 + 62.5
lung	NM_053336	advanced glycosylation end product-specific receptor ager; for products rage	0.975233	1.73e-11	363.3 + 179.7	343.8 + 222.7	308.6 + 175.8	332 + 156.3	847.7 + 109.4	406.3 + 168
lung	NM_031684	equilbrative nitrobenzylthioinosine-sensitive nucleoside transporter; solute carrier family 29 transporters, member 1 slc29a1	0.987309	5.51e-09	234.4 + 66.4	269.5 + 97.7	250 + 101.6	269.5 + 97.7	543 + 191.4	253.9 + 93.8
lung	AF346790	melanoma-associated antigen mg50	0.994039	1.45e-08	132.8 + 46.9	164.1 + 66.4	152.3 + 62.5	144.5 + 35.2	363.3 + 187.5	144.5 + 39.1
lung	NM_031764	"discoidin domain receptor family, member 2 ddr2; rtk40 homolog tyro10"	0.996024	7.9e-12	125 + 54.7	152.3 + 50.8	148.4 + 89.8	125 + 35.2	418 + 242.2	144.5 + 62.5
lung	NM_017232	mitogen inducible cyclooxygenase cyclooxygenase-2; prostaglandin-endoperoxide synthase 2 ptgs2; isoform cox-2 cox2	0.997758	2.23e-15	144.5 + 43	140.6 + 82	132.8 + 35.2	125 + 39.1	359.4 + 144.5	136.7 + 27.3
lung	NM_019358	epithelial cell surface transmembrane protein antigen precursor rti40; glycoprotein 38 gp38; t1-alpha; e11 epitope ots-8; podoplanin	0.996388	3.19e-16	140.6 + 43	140.6 + 43	160.2 + 93.8	128.9 + 39.1	476.6 + 257.8	152.3 + 85.9
lung	NM_012761	trans-acting transcription factor 4 sp4; zinc finger protein hf-1b	0.994489	9.06e-19	128.9 + 39.1	148.4 + 125	128.9 + 70.3	160.2 + 50.8	441.4 + 179.7	125 + 23.4
lung	NM_012613	"guanylate cyclase a/atrial natriuretic peptide receptor guanylate cyclase a/atrial natriuretic peptide receptor, gc-a /anp receptor; guanylyl; a/guanylate a npr1; precursor"	0.99352	5.87e-08	160.2 + 70.3	168 + 89.8	148.4 + 74.2	148.4 + 58.6	363.3 + 195.3	160.2 + 54.7
lung	NM_017329	pulmonary surfactant-associated glycoprotein a sftpa1; prepulmonary protein; surfactant 56 could be 29; protein-a sp-a; aa 1-248	0.993432	1.06e-22	160.2 + 74.2	203.1 + 160.2	132.8 + 58.6	125 + 43	671.9 + 148.4	171.9 + 117.2
lung	X16261	myosin heavy chain 21 aa 621; 279	0.992795	8.31e-06	160.2 + 54.7	179.7 + 66.4	171.9 + 70.3	164.1 + 58.6	351.6 + 214.8	171.9 + 58.6
lung	D88586	ribonuclease 1 precursor r1; 7 r7; eosinophil cationic protein	0.991678	4.34e-20	113.3 + 39.1	113.3 + 35.2	109.4 + 31.3	109.4 + 27.3	414.1 + 222.7	148.4 + 46.9
lung	NM_013187	"phospholipase c, gamma 1 plcg1; c"	0.991588	1.35e-05	164.1 + 58.6	164.1 + 101.6	168 + 58.6	148.4 + 43	328.1 + 152.3	175.8 + 82
lung	NM_022687	transcription factor hes-3 hes3	0.990223	6.51e-09	152.3 + 46.9	136.7 + 58.6	132.8 + 43	132.8 + 43	289.1 + 117.2	148.4 + 62.5
lung	NM_053895	fgf receptor activating protein frag1 frag1; 1	0.988697	0.000902682	152.3 + 43	160.2 + 82	168 + 66.4	156.3 + 66.4	281.3 + 156.3	160.2 + 54.7
lung	NM_031055	"matrix metalloproteinase 9 gelatinase b, 92-kda type iv collagenase mmp9; b gelb"	0.988426	3.13e-14	175.8 + 70.3	187.5 + 132.8	183.6 + 89.8	156.3 + 58.6	554.7 + 207	230.5 + 109.4
lung	AF155196	mindin precursor	0.98787	1.78e-12	164.1 + 74.2	171.9 + 82	136.7 + 43	152.3 + 54.7	406.3 + 179.7	179.7 + 50.8
lung	NM_024142	osteoregulin loc79110	0.986882	8.52e-08	140.6 + 50.8	148.4 + 58.6	128.9 + 50.8	148.4 + 66.4	281.3 + 125	152.3 + 46.9
lung	NM_053952	nucleoporin 155kd nup155	0.986616	1.93e-19	187.5 + 43	214.8 + 175.8	195.3 + 109.4	183.6 + 85.9	675.8 + 152.3	269.5 + 132.8
lung	NM_023983	l-gicerin; mcam	0.986146	1.43e-07	171.9 + 78.1	183.6 + 109.4	179.7 + 78.1	160.2 + 66.4	375 + 195.3	140.6 + 50.8
lung	NM_021654	"gap junction membrane channel, protein alpha 4 connexin 37 gja4; cxn-37"	0.985088	5.47e-14	125 + 35.2	156.3 + 46.9	152.3 + 43	132.8 + 35.2	293 + 85.9	152.3 + 43
lung	NM_031345	glucocorticoid-induced leucine zipper gilz	0.9847	0.0183719	261.7 + 128.9	222.7 + 144.5	226.6 + 117.2	214.8 + 101.6	414.1 + 207	242.2 + 144.5
lung	AF087453	potassium channel kcnq2	0.984537	1.02e-09	195.3 + 85.9	191.4 + 89.8	277.3 + 175.8	218.8 + 109.4	523.4 + 199.2	199.2 + 89.8
lung	NM_012605	"myosin, light polypeptide 2, alkali ventricular, skeletal, slow myl2; myosin chain 2; mlc2"	0.984178	6.32e-09	183.6 + 58.6	183.6 + 62.5	222.7 + 109.4	183.6 + 54.7	445.3 + 242.2	207 + 70.3
lung	M96578	glial voltage-gated sodium channel; scl-11	0.98291	2.26e-06	144.5 + 46.9	144.5 + 54.7	132.8 + 62.5	128.9 + 46.9	257.8 + 113.3	132.8 + 35.2
lung	mwgrat10K#7685	expression: kidney brain; strains: sprague_dawley wistar_kyoto; similar to gbp|m74773|m74773_1 spnb-2 brain beta spectrin - mus musculus	0.982532	2.86e-18	140.6 + 43	156.3 + 113.3	199.2 + 58.6	168 + 50.8	457 + 175.8	148.4 + 85.9
lung	mwgrat10K#6707	expression: liver heart; strains: shrsp sprague_dawley wistar_kyoto; similar to gbp|x58287|x58287_1 mr-ptpu protein-tyrosine phosphatase - mus musculus	0.981189	6.5e-06	183.6 + 78.1	156.3 + 66.4	160.2 + 43	156.3 + 43	289.1 + 148.4	160.2 + 43
lung	mwgrat10K#6711	"expression: liver kidney heart; strains: shrsp sprague_dawley; similar to gbp|ak009243|ak009243_1 riken full-length enriched library, clone:2310008n12 - mus musculus"	0.980195	0.000103425	238.3 + 89.8	246.1 + 89.8	273.4 + 93.8	269.5 + 85.9	441.4 + 199.2	257.8 + 85.9
lung	mwgrat10K#6569	expression: heart brain kidney; strains: shrsp wistar_kyoto; similar to pir nf00094452 hypothetical protein dkfzp586a0522.1 - homo sapiens	0.980088	0.00025345	253.9 + 121.1	218.8 + 128.9	246.1 + 121.1	261.7 + 152.3	449.2 + 195.3	242.2 + 117.2
lung	AJ005424	bmk1/erk5	0.979444	6.16e-09	156.3 + 50.8	168 + 54.7	164.1 + 46.9	148.4 + 43	312.5 + 121.1	195.3 + 58.6
lung	NM_053333	resistin-like molecule alpha; resistin like retnla	0.977192	6.12e-10	156.3 + 93.8	152.3 + 85.9	121.1 + 43	121.1 + 27.3	371.1 + 207	171.9 + 58.6
lung	NM_021586	latent tgf-beta binding protein-2 like protein; ltbp-2 ltbp2	0.976462	1.67e-09	203.1 + 85.9	191.4 + 93.8	199.2 + 66.4	148.4 + 39.1	418 + 207	164.1 + 39.1
lung	NM_022282	"discs, large drosophila homolog 2 chapsyn-110 dlg2; psd-95/sap90-related gene chapsyn isoform2"	0.976456	2.71e-06	132.8 + 74.2	117.2 + 43	117.2 + 46.9	109.4 + 35.2	230.5 + 113.3	117.2 + 58.6
lung	NM_053738	wnt inhibitory factor 1; wif1	0.975582	1.25e-07	238.3 + 109.4	175.8 + 74.2	195.3 + 62.5	183.6 + 46.9	425.8 + 191.4	234.4 + 74.2
lung	NM_031836_3	endothelial cell growth factor protein precursor; vascular factor-a188; factor-a120; factor-a144; vegf	0.974964	2.01e-05	195.3 + 97.7	230.5 + 109.4	246.1 + 156.3	234.4 + 132.8	460.9 + 238.3	226.6 + 82
lung	NM_017037	peripheral myelin protein pmp22; rat sr13; cd25	0.974598	3.34e-13	199.2 + 82	203.1 + 113.3	187.5 + 50.8	148.4 + 43	484.4 + 214.8	148.4 + 43
lung	NM_019143_2	precursor polypeptide aa -32 to 2445; fibronectin; 1 fn1; fn-1	0.974261	9.56e-11	234.4 + 78.1	207 + 70.3	242.2 + 85.9	210.9 + 74.2	464.8 + 168	183.6 + 35.2
lung	NM_017185	"troponin i, skeletal, fast 2 tnni2; i trp1"	0.973979	0.000846441	179.7 + 54.7	183.6 + 113.3	175.8 + 74.2	168 + 62.5	335.9 + 218.8	195.3 + 62.5
lung	NM_013051	uteroglobin clara cell secretory protein ugb; pcb binding precursor	0.97237	2.41e-08	414.1 + 246.1	359.4 + 281.3	253.9 + 191.4	293 + 273.4	824.2 + 117.2	343.8 + 253.9
lung	L19104	heparin-binding fibroblast growth factor receptor 2	0.971698	5.3e-12	293 + 117.2	246.1 + 156.3	265.6 + 132.8	218.8 + 89.8	660.2 + 171.9	335.9 + 152.3
lung	D88666	ps-pla1	0.970228	4.01e-13	199.2 + 66.4	207 + 70.3	175.8 + 58.6	210.9 + 50.8	543 + 214.8	281.3 + 97.7
lung	U28356	cytosolic protein tyrosine phosphatase	0.966247	5.41e-08	144.5 + 50.8	168 + 101.6	156.3 + 35.2	121.1 + 31.3	355.5 + 199.2	187.5 + 93.8
lung	mwgrat10K#6710	"expression: heart; strains: wistar_kyoto; similar to gbp|ak009243|ak009243_1 riken full-length enriched library, clone:2310008n12 - mus musculus"	0.966179	1.02e-07	265.6 + 85.9	355.5 + 183.6	296.9 + 136.7	339.8 + 140.6	625 + 187.5	281.3 + 97.7
lung	AF359356	platelet-derived growth factor receptor beta; pdgfrb	0.96476	0.00110388	156.3 + 50.8	168 + 62.5	183.6 + 97.7	171.9 + 85.9	269.5 + 109.4	179.7 + 58.6
lung	NM_030858	"mad mothers against decapentaplegic, drosophila homolog 7 madh7; smad7; protein"	0.964229	0.00171102	175.8 + 74.2	164.1 + 50.8	191.4 + 70.3	195.3 + 62.5	293 + 140.6	171.9 + 46.9
lung	NM_053565	cytokine inducible sh2-containing protein 3 cish3; suppressor of signaling-3 socs-3; signaling	0.964119	0.00146271	168 + 50.8	179.7 + 62.5	175.8 + 46.9	183.6 + 54.7	285.2 + 121.1	203.1 + 54.7
lung	NM_022264_2	c-kit receptor tyrosine kinase isoform c-kit proto-oncogene; kit	0.963264	4.06e-06	187.5 + 54.7	152.3 + 43	175.8 + 50.8	168 + 43	257.8 + 85.9	152.3 + 43
lung	NM_030829	g protein-coupled receptor kinase 5 gprk5; protein coupled	0.962013	5.12e-07	160.2 + 39.1	168 + 93.8	164.1 + 74.2	136.7 + 43	335.9 + 160.2	183.6 + 85.9
lung	M29853	cytochrome p-450 isozyme 5	0.961997	2.35e-13	179.7 + 89.8	214.8 + 82	293 + 128.9	207 + 78.1	609.4 + 234.4	195.3 + 70.3
lung	mwgrat10K#7735	"expression: kidney; strains: wistar_kyoto; similar to gbp|bc003810|bc003810_1 similar to atpase, h transporting, lysosomal (vacuolar proton pump) 42kd - mus musculus"	0.961992	3.87e-14	164.1 + 50.8	156.3 + 54.7	214.8 + 74.2	140.6 + 43	390.6 + 160.2	160.2 + 39.1
lung	AF007554	mucin 1 muc1	0.959725	5.12e-12	136.7 + 46.9	210.9 + 168	207 + 85.9	152.3 + 54.7	464.8 + 207	179.7 + 85.9
lung	AF134773	lim protein fhl1	0.959534	1.87e-07	281.3 + 144.5	308.6 + 199.2	253.9 + 117.2	175.8 + 50.8	632.8 + 281.3	207 + 74.2
lung	M15202	troponin t class ic beta-3	0.956999	0.000217459	226.6 + 78.1	175.8 + 109.4	203.1 + 82	152.3 + 39.1	375 + 238.3	207 + 128.9
lung	NM_012827	bone morphogenetic protein 4 bmp4	0.956812	9.27e-09	144.5 + 39.1	140.6 + 58.6	195.3 + 85.9	140.6 + 70.3	304.7 + 164.1	164.1 + 43
lung	NM_031642	core promoter element binding protein copeb; zinc finger	0.955937	3.04e-07	207 + 109.4	171.9 + 62.5	199.2 + 66.4	175.8 + 46.9	386.7 + 171.9	238.3 + 74.2
lung	AF140345	n-methyl-d-aspartate receptor-like subunit	0.953828	5.63e-14	175.8 + 82	261.7 + 85.9	210.9 + 78.1	148.4 + 39.1	453.1 + 171.9	207 + 70.3
lung	D89730	t16	0.953533	3.3e-08	191.4 + 97.7	160.2 + 54.7	226.6 + 109.4	144.5 + 43	429.7 + 246.1	140.6 + 39.1
lung	NM_017090	"guanylate cyclase, soluble, alpha 1 gtp pyrophosphate - lyase gucy1a1; cyclase; soluble guanylyl subunit"	0.953221	3.21e-05	218.8 + 113.3	160.2 + 66.4	191.4 + 70.3	183.6 + 54.7	355.5 + 187.5	218.8 + 105.5
lung	mwgrat10K#6970	expression: brain; strains: shrsp; similar to gbp|x61452|x61452_1 h5 - mus musculus	0.953147	1.72e-12	402.3 + 175.8	168 + 50.8	269.5 + 117.2	199.2 + 54.7	464.8 + 148.4	214.8 + 105.5
lung	NM_053508	tektin 1 tekt1	0.953072	4.46e-08	171.9 + 78.1	128.9 + 35.2	144.5 + 39.1	128.9 + 31.3	300.8 + 160.2	183.6 + 82
lung	M88469	f-spondin	0.950757	0.00157371	179.7 + 70.3	171.9 + 66.4	238.3 + 125	160.2 + 50.8	289.1 + 168	171.9 + 70.3
lung	NM_053920	thyroid hormone receptor interactor 10 trip10; salt-tolerant protein	0.949793	3.81e-05	199.2 + 89.8	214.8 + 93.8	179.7 + 62.5	164.1 + 54.7	332 + 160.2	203.1 + 66.4
lung	mwgrat10K#6626	expression: kidney heart; strains: shrsp sprague_dawley wistar_kyoto; similar to gbp|bc004572|bc004572_1 similar to riken cdna 2210023k21 gene - mus musculus	0.946552	1.1e-11	168 + 62.5	175.8 + 70.3	195.3 + 78.1	148.4 + 39.1	515.6 + 253.9	277.3 + 168
lung	M18864	bone protein i	0.942538	3.34e-05	160.2 + 58.6	214.8 + 70.3	168 + 62.5	171.9 + 62.5	293 + 121.1	168 + 35.2
lung	AF071003	mink-related peptide 1	0.940273	4.45e-08	242.2 + 66.4	226.6 + 66.4	296.9 + 105.5	226.6 + 54.7	460.9 + 187.5	250 + 82
lung	NM_053796	junctional adhesion molecule jam jam; 1 jam1	0.93799	3.97e-05	148.4 + 82	144.5 + 54.7	175.8 + 97.7	191.4 + 62.5	289.1 + 164.1	148.4 + 50.8
lung	NM_031239	sh3-domain grb2-like 1 loc81922; sh3p8	0.933565	1.4e-06	246.1 + 62.5	207 + 78.1	250 + 85.9	238.3 + 74.2	410.2 + 136.7	281.3 + 101.6
lung	AJ005394	alpha 1 type v collagen	0.933488	1.59e-06	144.5 + 39.1	316.4 + 175.8	175.8 + 85.9	191.4 + 74.2	402.3 + 238.3	187.5 + 74.2
lung	mwgrat10K#7122	"expression: brain; strains: shrsp wistar_kyoto; similar to pir nf00533400 dna segment, chr 17, human d6s45 - mus musculus"	0.933305	0.00238702	203.1 + 54.7	164.1 + 58.6	210.9 + 105.5	218.8 + 93.8	347.7 + 160.2	222.7 + 89.8
lung	AB059655	adenosine deaminase; ada	0.932315	3.09e-06	109.4 + 43	128.9 + 46.9	156.3 + 58.6	121.1 + 31.3	261.7 + 160.2	160.2 + 50.8
lung	NM_022441	serine-threonine kinase receptor type i; activin like 1 acvrl1	0.931753	2.03e-07	164.1 + 70.3	168 + 66.4	187.5 + 89.8	121.1 + 31.3	347.7 + 203.1	203.1 + 101.6
lung	NM_017347	extracellular signal-regulated kinase 1b erk1b; 1; extracellular-signal-regulated erk1; mitogen activated protein 3 mapk3; microtubule-associated protein-2; map	0.931554	6.66e-06	238.3 + 109.4	191.4 + 70.3	226.6 + 78.1	179.7 + 54.7	367.2 + 160.2	191.4 + 54.7
lung	mwgrat10K#7125	"expression: brain kidney; strains: wistar_kyoto; similar to gbp|ak008963|ak008963_1 riken full-length enriched library, clone:2210417c17 - mus musculus"	0.927383	1.7e-07	199.2 + 50.8	191.4 + 62.5	289.1 + 156.3	152.3 + 35.2	375 + 175.8	210.9 + 85.9
lung	AF439779	caveolin-1 beta	0.927281	2.3e-08	144.5 + 46.9	242.2 + 175.8	148.4 + 74.2	148.4 + 58.6	394.5 + 230.5	152.3 + 39.1
lung	NM_022693	for sh3-domain binding protein sh3bp4; 4	0.92355	4.76e-06	257.8 + 97.7	207 + 74.2	261.7 + 93.8	203.1 + 74.2	410.2 + 183.6	195.3 + 62.5
lung	NM_053883	dual-specificity protein tyrosine phosphatase rvh6; dual specificity 6 dusp6; map kinase mkp-3	0.922424	1.1e-06	144.5 + 46.9	128.9 + 43	148.4 + 39.1	179.7 + 66.4	261.7 + 117.2	179.7 + 66.4
lung	mwgrat10K#7874	expression: brain heart; strains: shrsp sprague_dawley; similar to gbp|af120266|af120266_1 tetraspan net-7 - homo sapiens	0.921879	1.29e-10	324.2 + 128.9	261.7 + 113.3	359.4 + 132.8	269.5 + 105.5	628.9 + 210.9	507.8 + 183.6
lung	D86581	chordin	0.920564	0.000292343	203.1 + 78.1	203.1 + 82	230.5 + 113.3	273.4 + 132.8	343.8 + 140.6	187.5 + 70.3
lung	NM_031609	"neuroblastoma, suppression of tumorigenicity 1 nbl1; tumor-suppressive gene; no3"	0.91845	4.53e-06	214.8 + 85.9	250 + 128.9	230.5 + 101.6	152.3 + 39.1	410.2 + 203.1	203.1 + 74.2
lung	AF061752	unknown msf-1	0.913694	6.36e-09	156.3 + 62.5	187.5 + 82	316.4 + 195.3	179.7 + 43	562.5 + 285.2	253.9 + 117.2
lung	NM_022639	neuronal nicotinic acetylcholine receptor subunit alpha10; chrna10	0.913459	2.32e-06	152.3 + 39.1	148.4 + 46.9	168 + 46.9	125 + 31.3	238.3 + 74.2	160.2 + 66.4
lung	AF241260	claudin-5	0.912092	1.06e-06	308.6 + 234.4	269.5 + 179.7	218.8 + 105.5	171.9 + 74.2	550.8 + 238.3	308.6 + 195.3
lung	NM_053596	endothelin-converting enzyme 1 ece1	0.911901	1.41e-06	160.2 + 46.9	171.9 + 58.6	179.7 + 70.3	250 + 82	375 + 199.2	218.8 + 78.1
lung	mwgrat10K#6553	expression: heart brain; strains: shrsp sprague_dawley wistar_kyoto; similar to pir nf00098402 hypothetical 295.8 kda protein - homo sapiens	0.910574	5.74e-05	203.1 + 85.9	168 + 54.7	207 + 74.2	164.1 + 35.2	285.2 + 101.6	207 + 54.7
lung	AB019120	seven transmembrane receptor	0.910416	3.14e-09	234.4 + 121.1	253.9 + 128.9	332 + 175.8	179.7 + 58.6	539.1 + 238.3	218.8 + 78.1
lung	AF037272	wap four-disulfide core domain protein ps20	0.909295	4.28e-10	402.3 + 195.3	570.3 + 238.3	335.9 + 203.1	347.7 + 144.5	714.8 + 199.2	238.3 + 109.4
lung	NM_053352	chemokine orphan receptor 1 rdc1; rdc-1 protein	0.90772	2.13e-06	148.4 + 50.8	214.8 + 109.4	183.6 + 85.9	148.4 + 50.8	339.8 + 183.6	218.8 + 121.1
lung	mwgrat10K#8216	expression: liver brain heart; strains: shrsp sprague_dawley wistar_kyoto; similar to gbp|u73039|u73039_1 nbr1 nbr1 - mus musculus	0.905542	9.35e-10	320.3 + 144.5	390.6 + 183.6	406.3 + 191.4	253.9 + 156.3	652.3 + 183.6	281.3 + 121.1
lung	AF439778	caveolin-1 alpha	0.904799	7.52e-08	156.3 + 66.4	234.4 + 156.3	152.3 + 50.8	140.6 + 43	347.7 + 203.1	156.3 + 50.8
lung	NM_031321	slit drosophila homolog 3 slit3; megf5	0.904458	8.65e-07	156.3 + 43	136.7 + 43	179.7 + 125	125 + 39.1	257.8 + 97.7	144.5 + 39.1
lung	mwgrat10K#6329	expression: heart; strains: shrsp sprague_dawley wistar_kyoto; similar to pir nf00846260 lim and cysteine-rich domains protein 1 - mus musculus	0.904419	6.38e-07	207 + 54.7	335.9 + 207	222.7 + 97.7	175.8 + 50.8	457 + 210.9	234.4 + 97.7
lung	NM_053713	kruppel-like factor 4; gut; klf4	0.903168	0.000798233	183.6 + 93.8	210.9 + 101.6	199.2 + 85.9	250 + 171.9	355.5 + 144.5	230.5 + 160.2
lung	NM_031825	fibrillin-1 fbn1	0.903031	9.36e-07	179.7 + 97.7	324.2 + 183.6	269.5 + 175.8	171.9 + 62.5	562.5 + 273.4	293 + 160.2
lung	NM_053302	putative g-protein coupled receptor g10d; adrenomedullin admr	0.902108	1.28e-14	144.5 + 46.9	160.2 + 58.6	148.4 + 46.9	242.2 + 97.7	402.3 + 156.3	222.7 + 66.4
lung	NM_022523	platelet endothelial tetraspan antigen-3 cd151	0.900712	1.59e-07	210.9 + 82	273.4 + 128.9	289.1 + 121.1	261.7 + 105.5	445.3 + 168	191.4 + 74.2
lung	X58830	vgr	0.899297	0.000334139	183.6 + 78.1	175.8 + 121.1	175.8 + 62.5	128.9 + 27.3	312.5 + 199.2	210.9 + 93.8
lung	NM_019243	prostaglandin f2a receptor regulatory protein precursor; f2 negative regulator ptgfrn	0.897916	2.15e-05	207 + 58.6	168 + 62.5	210.9 + 70.3	191.4 + 46.9	296.9 + 105.5	168 + 46.9
lung	NM_019310	"cxc chemokine receptor1-like protein cxcr1; interleukin 8 receptor, alpha il8ra"	0.896969	2.45e-11	199.2 + 78.1	210.9 + 109.4	195.3 + 82	183.6 + 54.7	472.7 + 187.5	316.4 + 121.1
lung	M27224	"t-cell receptor c-beta-0, exon x 5' and 3' ends put. putative"	0.896097	1.73e-06	230.5 + 89.8	250 + 117.2	218.8 + 105.5	183.6 + 50.8	421.9 + 195.3	273.4 + 93.8
lung	NM_013034	"solute carrier family 6 neurotransmitter transporter, serotonin, member 4 5-hydroxytryptamine serotonin transporter slc6a4; 5ht"	0.891615	1.19e-10	203.1 + 89.8	183.6 + 66.4	293 + 109.4	207 + 70.3	441.4 + 128.9	269.5 + 105.5
lung	M64780	agrin	0.8915	5.97e-10	207 + 62.5	175.8 + 54.7	261.7 + 89.8	289.1 + 160.2	437.5 + 179.7	195.3 + 58.6
lung	mwgrat10K#8999	"expression: brain; strains: sprague_dawley; similar to gbp|ak005164|ak005164_1 riken full-length enriched library, clone:1500005k14 - mus musculus"	0.890059	8.03e-07	238.3 + 62.5	234.4 + 82	273.4 + 109.4	203.1 + 105.5	402.3 + 148.4	285.2 + 101.6
lung	M37569	homeobox protein	0.88773	6.62e-06	187.5 + 54.7	187.5 + 54.7	187.5 + 54.7	238.3 + 70.3	300.8 + 82	218.8 + 66.4
lung	mwgrat10K#6568	expression: liver heart kidney brain; strains: shrsp sprague_dawley wistar_kyoto; similar to pir nf00531731 thioredoxin interacting factor - mus musculus	0.886672	7.72e-06	156.3 + 62.5	253.9 + 175.8	257.8 + 183.6	214.8 + 105.5	472.7 + 222.7	289.1 + 214.8
lung	NM_031528	"retinoic acid receptor alpha 2 isoform rar; receptor, rara"	0.883899	2.22e-07	148.4 + 46.9	164.1 + 50.8	214.8 + 85.9	214.8 + 74.2	367.2 + 187.5	250 + 113.3
lung	mwgrat10K#6641	"expression: heart brain; strains: sprague_dawley wistar_kyoto; similar to pir nf00518456 ng28 (adult male kidney cdna, riken full-length enriched library, clone:0610013d04, full insert sequence) - mus musculus"	0.883804	5.16e-07	250 + 109.4	277.3 + 136.7	277.3 + 113.3	152.3 + 39.1	441.4 + 214.8	203.1 + 89.8
lung	NM_013026	"syndecan syndecan, hspg core protein; 1 synd1"	0.882917	4.43e-08	160.2 + 50.8	148.4 + 43	144.5 + 43	207 + 82	308.6 + 168	160.2 + 46.9
lung	mwgrat10K#8767	"expression: kidney; strains: wistar_kyoto; similar to pir nf00504594 brain cdna, clone mncb-0629, similar to homo sapiens delta-6 fatty acid desaturase (cyb5rp) mrna - mus musculus"	0.880521	9.88e-07	207 + 101.6	277.3 + 152.3	222.7 + 101.6	179.7 + 58.6	425.8 + 179.7	289.1 + 125
lung	NM_031585	"phospholipase a2, group ib, pancreas pla2g1b; pancreatic a-2"	0.876306	3.02e-12	175.8 + 105.5	187.5 + 97.7	132.8 + 43	164.1 + 62.5	468.8 + 199.2	335.9 + 203.1
lung	NM_019386	tissue-type transglutaminase tgaseii; tgm2	0.875077	8.21e-12	156.3 + 35.2	300.8 + 160.2	347.7 + 183.6	332 + 140.6	593.8 + 199.2	242.2 + 121.1
lung	NM_031809_1	cyclic nucleotide-gated channel beta subunit 1 cngb1; cng4.1	0.873752	6.71e-13	160.2 + 46.9	312.5 + 109.4	277.3 + 113.3	250 + 93.8	492.2 + 156.3	285.2 + 117.2
lung	NM_031318	t-complex testis expressed 1 tctex1; tctex-1; protein	0.870386	8.53e-07	234.4 + 93.8	203.1 + 97.7	269.5 + 132.8	183.6 + 54.7	449.2 + 199.2	332 + 144.5
lung	NM_031830	reggie1-1 flot2; reggie1-2; reggie1-4; r-reggie-1.1	0.869233	0.0188793	203.1 + 74.2	191.4 + 97.7	230.5 + 113.3	179.7 + 58.6	308.6 + 128.9	179.7 + 58.6
lung	NM_030987	guanine nucleotide-binding protein beta 1 gnb1; g subunit; beta1 rgb1	0.868973	9.07e-06	222.7 + 93.8	156.3 + 66.4	187.5 + 82	168 + 46.9	308.6 + 156.3	242.2 + 93.8
lung	mwgrat10K#9349	expression: brain; strains: shrsp; similar to pir nf00130893 lim domain only 7 isoform b - homo sapiens	0.867315	2.87e-13	238.3 + 78.1	363.3 + 140.6	253.9 + 97.7	207 + 66.4	589.8 + 226.6	218.8 + 66.4
lung	NM_013104	insulin-like growth factor binding protein 6 igfbp6; igfbp-6 rbp-6	0.851281	2.53e-09	214.8 + 66.4	308.6 + 171.9	234.4 + 93.8	171.9 + 50.8	464.8 + 199.2	203.1 + 58.6
lung	AF324255	global ischemia-inducible protein 11	0.851237	3.77e-06	152.3 + 50.8	144.5 + 43	144.5 + 43	168 + 62.5	257.8 + 93.8	199.2 + 58.6
lung	NM_053591	dipeptidase 1 dpep1	0.850621	1.17e-13	152.3 + 39.1	160.2 + 50.8	285.2 + 160.2	175.8 + 58.6	550.8 + 246.1	168 + 46.9
lung	Y13275	d6.1a protein	0.850296	5.65e-12	214.8 + 132.8	277.3 + 160.2	421.9 + 207	144.5 + 46.9	656.3 + 253.9	320.3 + 171.9
lung	NM_031658	mesothelin msln; erc	0.84127	1.83e-12	144.5 + 50.8	207 + 82	210.9 + 168	234.4 + 125	519.5 + 203.1	308.6 + 125
lung	mwgrat10K#7841	expression: brain heart; strains: shrsp sprague_dawley; similar to pir nf00901686 hypothetical 54.9 kda protein - mus musculus	0.835533	0.00312287	312.5 + 179.7	179.7 + 66.4	261.7 + 93.8	238.3 + 105.5	375 + 222.7	261.7 + 85.9
lung	mwgrat10K#8458	expression: brain; strains: wistar_kyoto; similar to gbp|l76227|l76227_1 von willebrand factor - canis familiaris	0.833461	6.01e-13	222.7 + 89.8	363.3 + 175.8	269.5 + 183.6	183.6 + 62.5	628.9 + 218.8	234.4 + 117.2
lung	NM_012997_1	"purinergic receptor p2x, ligand-gated ion channel, 1 p2rx1; p2x1 isoform; transmembrane protein rp-2; p2x"	0.832793	1.58e-10	367.2 + 175.8	293 + 125	300.8 + 113.3	238.3 + 109.4	562.5 + 140.6	234.4 + 62.5
lung	NM_031776	guanine aminohydrolase gah; deaminase gda	0.829524	5.81e-05	246.1 + 128.9	195.3 + 82	179.7 + 78.1	207 + 78.1	457 + 246.1	285.2 + 156.3
lung	NM_053816_1	calcitonin receptor calcr; c1b	0.826658	8.87e-13	164.1 + 74.2	187.5 + 148.4	203.1 + 85.9	140.6 + 50.8	562.5 + 250	293 + 175.8
lung	NM_024138	"guanine nucleotide binding protein g protein, gamma 7 subunit gng7; g-protein"	0.824427	2.24e-14	183.6 + 78.1	125 + 54.7	140.6 + 66.4	109.4 + 23.4	320.3 + 144.5	125 + 27.3
lung	NM_031042	"general transcription factor iif, polypeptide 2 30kd subunit gtf2f2; rap30; helicase"	0.823078	3.25e-07	175.8 + 50.8	210.9 + 74.2	179.7 + 66.4	195.3 + 70.3	359.4 + 160.2	324.2 + 136.7
lung	NM_012499	adenomatosis polyposis coli apc; protein	0.82141	7.56e-10	226.6 + 101.6	332 + 128.9	281.3 + 109.4	175.8 + 58.6	441.4 + 125	242.2 + 89.8
lung	U42581	p85	0.813999	5.58e-10	164.1 + 50.8	238.3 + 105.5	207 + 70.3	355.5 + 148.4	453.1 + 199.2	238.3 + 101.6
lung	NM_053634	ficolin b fcnb; ficolin-b	0.810546	7.61e-13	125 + 35.2	136.7 + 43	132.8 + 31.3	132.8 + 35.2	421.9 + 242.2	312.5 + 187.5
lung	NM_019371	factor-responsive smooth muscle protein sm-20	0.805985	2.23e-10	136.7 + 39.1	261.7 + 175.8	136.7 + 54.7	125 + 27.3	332 + 144.5	128.9 + 39.1
lung	U61261	laminin-5 alpha 3 chain	0.804828	1.73e-09	164.1 + 62.5	144.5 + 50.8	250 + 121.1	246.1 + 85.9	363.3 + 156.3	179.7 + 54.7
lung	NM_012797	"inhibitor of dna binding 1, helix-loop-helix protein splice varaiation id1; id"	0.804286	3.77e-13	261.7 + 113.3	394.5 + 160.2	339.8 + 148.4	207 + 62.5	668 + 171.9	269.5 + 128.9
lung	U77697	platelet-endothelial cell adhesion molecule-1/cd31	0.77788	4.55e-10	324.2 + 144.5	273.4 + 144.5	386.7 + 168	160.2 + 31.3	527.3 + 207	300.8 + 121.1
lung	X81449	keratin 19	0.769762	4.17e-19	144.5 + 39.1	168 + 66.4	269.5 + 117.2	207 + 74.2	625 + 207	210.9 + 105.5
lung	mwgrat10K#9097	expression: heart; strains: sprague_dawley; similar to gbp|bc009490|bc009490_1 unknown (protein for image:3936863) - homo sapiens	0.757756	0.000919918	269.5 + 85.9	191.4 + 78.1	218.8 + 82	183.6 + 46.9	316.4 + 136.7	257.8 + 113.3
lung	mwgrat10K#7089	expression: kidney brain; strains: shrsp sprague_dawley; similar to pir nf00106134 kiaa1865 protein (fragment) - homo sapiens	0.756674	0.0359027	207 + 58.6	210.9 + 97.7	269.5 + 117.2	257.8 + 97.7	316.4 + 156.3	207 + 74.2
lung	NM_031116	small inducible cytokine a5 rantes scya5	0.750247	2.55e-11	168 + 97.7	234.4 + 113.3	230.5 + 109.4	234.4 + 97.7	585.9 + 238.3	488.3 + 257.8
lung, brain	mwgrat10K#8109	"expression: kidney brain; strains: shrsp sprague_dawley; similar to pir nf00507252 b cell and mononcyte-activating chemokine precursor (brain cdna, clone mncb-6413, similar to mus musculus kidney-expressed chemokine cxc (kec) mrna) (kec) (1200006i23rik p	0.982876	2.1e-20	441.4 + 171.9	148.4 + 54.7	207 + 82	148.4 + 35.2	480.5 + 218.8	136.7 + 39.1
lung, brain	AF060173	sv2 related protein svop	0.982499	2.39e-12	218.8 + 58.6	132.8 + 46.9	136.7 + 43	121.1 + 35.2	234.4 + 97.7	117.2 + 27.3
lung, brain	NM_012794	glycosylation dependent-cell adhesion molecule 1 glycam1; glycam	0.963821	1.22e-10	226.6 + 89.8	121.1 + 39.1	156.3 + 66.4	125 + 35.2	238.3 + 89.8	128.9 + 31.3
lung, brain	mwgrat10K#7095	expression: brain; strains: shrsp wistar_kyoto; similar to gbp|af090190|af090190_1 kif1b kinesin-like protein kif1b - mus musculus	0.94028	2.42e-09	296.9 + 109.4	152.3 + 43	164.1 + 39.1	164.1 + 35.2	238.3 + 89.8	179.7 + 58.6
lung, brain	AF062038	glycoprotein-39 precursor	0.893046	2.18e-08	293 + 152.3	203.1 + 121.1	148.4 + 74.2	136.7 + 58.6	339.8 + 175.8	191.4 + 93.8
lung, brain	mwgrat10K#6267	expression: heart brain; strains: shrsp sprague_dawley wistar_kyoto; similar to pir nf00502264 schip-1 (fragment) - mus musculus	0.870635	7.67e-07	414.1 + 253.9	347.7 + 210.9	222.7 + 105.5	160.2 + 46.9	500 + 257.8	199.2 + 62.5
lung, brain	NM_053601_1	neuronatin alpha; nnat	0.858204	1.11e-09	304.7 + 140.6	132.8 + 43	168 + 70.3	152.3 + 50.8	238.3 + 93.8	148.4 + 54.7
lung, brain	NM_031786	ring finger protein 22 rnf22	0.84502	4.9e-08	363.3 + 187.5	195.3 + 82	277.3 + 140.6	179.7 + 62.5	507.8 + 218.8	187.5 + 54.7
lung, brain	NM_019250	ral guanine nucleotide dissociation stimulator ralgds	0.78844	1.31e-09	316.4 + 164.1	191.4 + 70.3	164.1 + 46.9	156.3 + 74.2	402.3 + 210.9	253.9 + 132.8
lung, heart	NM_012612	"natriuretic peptide precursor a, pronatriodilatin, also anf, pnd nppa; prepronatriodilatin; atrial factor; anf; afn; put. gamma-ranp"	0.994125	1.05e-15	171.9 + 46.9	679.7 + 265.6	175.8 + 121.1	222.7 + 160.2	613.3 + 304.7	207 + 144.5
lung, heart	NM_031050	"lumican, secretory intersticial proteoglycan; lumican lum"	0.991455	1.82e-08	179.7 + 50.8	378.9 + 222.7	207 + 58.6	175.8 + 58.6	418 + 195.3	183.6 + 46.9
lung, heart	NM_013062_1	flk1 kinase insert domain receptor; a type iii receptor tyrosine kinase; vegf receptor 2; kdr	0.980975	7.86e-06	168 + 82	324.2 + 164.1	207 + 179.7	164.1 + 50.8	328.1 + 160.2	199.2 + 132.8
lung, heart	mwgrat10K#6137	"expression: heart brain kidney; strains: sprague_dawley wistar_kyoto; similar to pir nf00528372 brain cdna, clone mncb-2440, similar to mus musculus partial cochlear mrna (clone 29c9) - mus musculus"	0.969709	4.68e-05	195.3 + 85.9	296.9 + 187.5	171.9 + 39.1	148.4 + 62.5	269.5 + 156.3	148.4 + 43
lung, heart	M92074	troponin i	0.938019	1.08e-20	175.8 + 89.8	800.8 + 183.6	187.5 + 140.6	199.2 + 152.3	511.7 + 222.7	195.3 + 117.2
lung, heart	NM_013101	"cyclic amp phosphodiesterase pde4a10; 3',5'-cyclic; camp; 4a pde4a"	0.930748	0.00201879	371.1 + 132.8	476.6 + 148.4	289.1 + 105.5	324.2 + 152.3	457 + 191.4	355.5 + 160.2
lung, heart	NM_019185	dna binding protein gata-gt1; gata-binding 6 gata6	0.876554	0.00055216	140.6 + 50.8	203.1 + 85.9	148.4 + 39.1	160.2 + 58.6	273.4 + 140.6	164.1 + 46.9
lung, heart	NM_023090	hypoxia inducible factor 2 alpha hif-2a; endothelial pas domain protein 1 epas1	0.875066	0.00086207	218.8 + 89.8	285.2 + 74.2	234.4 + 85.9	207 + 62.5	351.6 + 175.8	210.9 + 74.2
lung, heart	mwgrat10K#8201	"expression: kidney brain heart; strains: shrsp sprague_dawley wistar_kyoto; similar to gbp|m29793|m29793_1 mus musculus m.musculus slow/cardiac troponin c (ctnc) mrna, complete cds; slow/cardiac troponin c."	0.868203	1.3e-16	214.8 + 117.2	761.7 + 179.7	253.9 + 105.5	253.9 + 152.3	500 + 234.4	210.9 + 105.5
lung, heart	mwgrat10K#8606	expression: heart; strains: wistar_kyoto; similar to pir nf00521272 alpha-dystrobrevin 3 - mus musculus	0.857577	0.00024849	168 + 43	265.6 + 144.5	160.2 + 78.1	156.3 + 46.9	207 + 70.3	140.6 + 39.1
lung, heart	NM_017328	phosphoglycerate mutase ec 5.4.2.1; 2 pgam2; phosphoglyceromutase	0.856291	2.98e-18	152.3 + 105.5	675.8 + 246.1	164.1 + 66.4	152.3 + 66.4	433.6 + 226.6	156.3 + 85.9
lung, heart	mwgrat10K#8197	expression: brain heart; strains: shrsp sprague_dawley wistar_kyoto; similar to gbp|y15845|y15845_1 titin cap protein - mus musculus	0.852797	4.91e-13	269.5 + 128.9	671.9 + 191.4	207 + 97.7	253.9 + 113.3	398.4 + 183.6	234.4 + 85.9
lung, heart	NM_021858	g protein beta-subunit gene loc60449; g-protein	0.848254	0.000135759	164.1 + 46.9	257.8 + 168	144.5 + 43	132.8 + 39.1	207 + 78.1	156.3 + 43
lung, heart	NM_019229	"furosemide-sensitive k-cl cotransporter kcc1; solute carrier family 12, member 4 slc12a4"	0.841398	0.00171494	199.2 + 70.3	234.4 + 93.8	207 + 82	175.8 + 74.2	320.3 + 179.7	191.4 + 85.9
lung, heart	mwgrat10K#9493	expression: heart; strains: shrsp; similar to gbp|l76227|l76227_1 von willebrand factor - canis familiaris	0.839607	1.05e-13	273.4 + 144.5	464.8 + 246.1	281.3 + 148.4	160.2 + 58.6	675.8 + 246.1	207 + 66.4
lung, heart	mwgrat10K#7550	expression: liver heart kidney; strains: shrsp wistar_kyoto; similar to gbp|bc010816|bc010816_1 similar to hypothetical protein flj10044 - mus musculus	0.816674	0.0157652	355.5 + 132.8	507.8 + 179.7	437.5 + 113.3	398.4 + 128.9	503.9 + 140.6	457 + 109.4
lung, heart	U46149	coq7	0.814368	1.39e-19	253.9 + 109.4	363.3 + 230.5	234.4 + 93.8	171.9 + 70.3	746.1 + 152.3	226.6 + 93.8
lung, heart	NM_057208_1	"striated muscle alpha tropomyosin aa 81-284; nonmuscle 5 tpm5; tropomyosin-alpha; isoform; tpm-gamma; striated-muscle; minor; alpha-tropomyosin; 3, gamma tpm3"	0.813464	6.44e-13	398.4 + 191.4	824.2 + 105.5	347.7 + 210.9	304.7 + 136.7	613.3 + 253.9	277.3 + 128.9
lung, heart	NM_022501	crp2 cysteine-rich protein 2 crp2; csrp2	0.799228	0.000179544	433.6 + 207	656.3 + 160.2	406.3 + 171.9	480.5 + 140.6	574.2 + 175.8	398.4 + 175.8
lung, heart	NM_012812	cytochrome c oxidase subunit via polypeptide 2 heart cox6a2; aa 1 - 85	0.799067	2.88e-19	234.4 + 89.8	777.3 + 175.8	195.3 + 136.7	261.7 + 179.7	585.9 + 183.6	234.4 + 105.5
lung, heart	X00306	alpha-actin cardiac; actin	0.762763	6.62e-10	359.4 + 160.2	835.9 + 109.4	402.3 + 191.4	371.1 + 199.2	683.6 + 253.9	445.3 + 187.5
lung, heart	NM_019212	"actin, alpha 1, skeletal muscle acta1; actin"	0.716195	4.89e-14	316.4 + 93.8	730.5 + 136.7	394.5 + 132.8	339.8 + 175.8	648.4 + 207	418 + 82
lung, kidney	mwgrat10K#7678	"expression: kidney; strains: shrsp wistar_kyoto; similar to gbp|ak002434|ak002434_1 riken full-length enriched library, clone:0610009o09 - mus musculus"	0.998991	7.06e-21	210.9 + 101.6	183.6 + 74.2	605.5 + 199.2	187.5 + 66.4	597.7 + 238.3	199.2 + 62.5
lung, kidney	NM_012608	membrane metallo-endopeptidase neutral endopeptidase/enkephalinase mme; enkephalinase precursor ec 3.4.24.11	0.99777	2.36e-05	117.2 + 46.9	136.7 + 43	246.1 + 199.2	128.9 + 31.3	246.1 + 136.7	136.7 + 62.5
lung, kidney	AJ249229	t-cell receptor delta chain tcrd	0.990253	0.00143157	179.7 + 62.5	171.9 + 62.5	261.7 + 109.4	164.1 + 46.9	250 + 97.7	175.8 + 78.1
lung, kidney	NM_021751	fudenine loc60357; prominin	0.985192	2.47e-05	144.5 + 39.1	136.7 + 50.8	226.6 + 132.8	136.7 + 50.8	234.4 + 101.6	125 + 35.2
lung, kidney	NM_012925	cd59 protein precursor; antigen	0.97819	0.00240085	238.3 + 117.2	261.7 + 140.6	418 + 222.7	289.1 + 144.5	484.4 + 246.1	257.8 + 140.6
lung, kidney	mwgrat10K#6933	"expression: brain kidney; strains: shrsp wistar_kyoto; similar to gbp|ak009847|ak009847_1 riken full-length enriched library, clone:2310046g15 - mus musculus"	0.974633	1.64e-09	187.5 + 89.8	203.1 + 152.3	394.5 + 234.4	144.5 + 54.7	445.3 + 234.4	156.3 + 82
lung, kidney	mwgrat10K#7269	expression: brain kidney heart; strains: sprague_dawley wistar_kyoto; similar to gbp|bc006879|bc006879_1 similar to dkfzp564o243 protein - mus musculus	0.973325	1.66e-08	222.7 + 74.2	210.9 + 128.9	507.8 + 234.4	210.9 + 74.2	281.3 + 101.6	199.2 + 128.9
lung, kidney	mwgrat10K#6376	expression: liver brain kidney; strains: shrsp sprague_dawley wistar_kyoto; similar to pir nf00416854 polymerase - rat leukemia virus	0.966311	3.33e-13	281.3 + 148.4	207 + 105.5	625 + 250	359.4 + 203.1	714.8 + 175.8	293 + 183.6
lung, kidney	NM_019232	serum/glucocorticoid regulated kinase sgk; serine/threonine protein	0.966201	0.00323427	175.8 + 101.6	148.4 + 39.1	316.4 + 210.9	183.6 + 85.9	281.3 + 203.1	175.8 + 97.7
lung, kidney	mwgrat10K#7450	"expression: liver brain kidney; strains: shrsp wistar_kyoto; similar to gbp|ak013609|ak013609_1 riken full-length enriched library, clone:2900029i10 - mus musculus"	0.96493	4.75e-11	269.5 + 82	332 + 128.9	664.1 + 136.7	296.9 + 128.9	406.3 + 175.8	281.3 + 105.5
lung, kidney	M30689_1	ly6-b antigen put. putative; ly6-a	0.963646	6.35e-15	140.6 + 39.1	183.6 + 132.8	367.2 + 175.8	164.1 + 70.3	464.8 + 203.1	168 + 54.7
lung, kidney	AF380194	trace amine receptor 6; ta6	0.963101	0.000237829	261.7 + 85.9	234.4 + 93.8	328.1 + 132.8	222.7 + 74.2	343.8 + 113.3	226.6 + 82
lung, kidney	NM_024155	zap 36/annexin iv anxa4	0.958218	0.0101294	179.7 + 78.1	199.2 + 93.8	269.5 + 171.9	164.1 + 50.8	320.3 + 203.1	199.2 + 97.7
lung, kidney	NM_024369	follistatin-related protein precursor fstl	0.956809	0.00796946	168 + 54.7	199.2 + 93.8	273.4 + 168	160.2 + 43	285.2 + 187.5	179.7 + 66.4
lung, kidney	mwgrat10K#9297	"expression: brain; strains: shrsp; similar to gbp|ak020980|ak020980_1 riken full-length enriched library, clone:b230118h07 - mus musculus"	0.953171	0.00714679	328.1 + 175.8	421.9 + 207	546.9 + 222.7	382.8 + 210.9	558.6 + 257.8	335.9 + 183.6
lung, kidney	NM_012886	tissue inhibitor of metalloproteinase 3 timp-3; timp3	0.951473	0.00877816	351.6 + 179.7	320.3 + 210.9	527.3 + 234.4	328.1 + 171.9	472.7 + 207	293 + 136.7
lung, kidney	mwgrat10K#7961	expression: kidney brain heart; strains: shrsp sprague_dawley wistar_kyoto; similar to pir nf00529661 1500016l11rik protein (riken cdna 1500016l11 gene) - mus musculus	0.951135	0.00760481	339.8 + 148.4	320.3 + 160.2	492.2 + 234.4	296.9 + 132.8	531.3 + 210.9	394.5 + 187.5
lung, kidney	NM_013151	"tissue-type plasminogen activator protein; t-pa; activator, tissue plat"	0.947789	5.2e-08	308.6 + 117.2	293 + 140.6	484.4 + 199.2	238.3 + 70.3	464.8 + 218.8	203.1 + 66.4
lung, kidney	mwgrat10K#7960	expression: brain kidney; strains: shrsp; similar to gbp|x51804|x51804_1 homo sapiens human pmi gene for a putative receptor protein; putative receptor (aa 1-192).	0.9466	0.00547858	335.9 + 125	378.9 + 187.5	449.2 + 183.6	339.8 + 128.9	527.3 + 156.3	355.5 + 136.7
lung, kidney	D87247	"fructose-6-phosphate 2-kinase/fructose-2,6-bisphosphatase; rb2k8"	0.946496	0.000100827	492.2 + 152.3	445.3 + 160.2	593.8 + 164.1	437.5 + 171.9	699.2 + 125	492.2 + 168
lung, kidney	mwgrat10K#9325	expression: brain; strains: shrsp; similar to pir nf00526980 0610039k22rik protein - mus musculus	0.946083	0.0185969	222.7 + 89.8	207 + 109.4	312.5 + 144.5	230.5 + 101.6	300.8 + 132.8	234.4 + 109.4
lung, kidney	mwgrat10K#7400	"expression: liver brain; strains: shrsp wistar_kyoto; similar to gbp|ak002310|ak002310_1 riken full-length enriched library, clone:0610008a10 - mus musculus"	0.944061	0.129471	441.4 + 242.2	390.6 + 207	554.7 + 273.4	433.6 + 226.6	628.9 + 226.6	460.9 + 230.5
lung, kidney	AY028455	inwardly rectifying potassium channel kir4.2a; kcnj15	0.941839	0.0471826	375 + 125	355.5 + 113.3	507.8 + 175.8	410.2 + 121.1	480.5 + 168	390.6 + 132.8
lung, kidney	mwgrat10K#7410	expression: liver brain kidney; strains: shrsp sprague_dawley wistar_kyoto; similar to gbp|bc005601|bc005601_1 similar to riken cdna 1110061a19 gene - mus musculus	0.93805	1.73e-15	218.8 + 85.9	226.6 + 109.4	695.3 + 191.4	203.1 + 54.7	386.7 + 175.8	242.2 + 109.4
lung, kidney	U26310	tensin tns	0.937155	1.08e-08	191.4 + 46.9	257.8 + 97.7	382.8 + 156.3	179.7 + 50.8	367.2 + 144.5	238.3 + 89.8
lung, kidney	AJ001044	egp-314 protein homologue	0.932141	6.69e-08	222.7 + 113.3	226.6 + 156.3	496.1 + 257.8	179.7 + 54.7	316.4 + 164.1	199.2 + 89.8
lung, kidney	NM_022534	transcobalamin ii precursor tcn2p; tcii	0.9318	0.0126939	300.8 + 171.9	308.6 + 183.6	523.4 + 250	363.3 + 191.4	566.4 + 265.6	418 + 246.1
lung, kidney	NM_022407	"aldehyde dehydrogenase 1, subfamily a1 aldh1a1; aldh"	0.927864	9.16e-10	171.9 + 66.4	156.3 + 58.6	375 + 199.2	265.6 + 148.4	402.3 + 203.1	132.8 + 43
lung, kidney	mwgrat10K#9127	expression: brain; strains: shrsp sprague_dawley; similar to gbp|bc005609|bc005609_1 similar to alpha-coatomer protein - mus musculus	0.926022	0.0287223	304.7 + 125	246.1 + 97.7	390.6 + 187.5	324.2 + 168	425.8 + 214.8	300.8 + 128.9
lung, kidney	mwgrat10K#7333	expression: liver brain heart; strains: shrsp sprague_dawley wistar_kyoto; similar to pir nf00531207 2810425c21rik protein (fragment) - mus musculus	0.925268	0.000877785	168 + 70.3	136.7 + 46.9	214.8 + 97.7	171.9 + 66.4	269.5 + 168	160.2 + 70.3
lung, kidney	AF387513	kinase-deficient tgfbeta superfamily receptor subunit	0.925008	2.5e-05	187.5 + 74.2	175.8 + 66.4	367.2 + 253.9	269.5 + 93.8	464.8 + 242.2	242.2 + 97.7
lung, kidney	NM_023977	trans-golgi protein gmx33 gmx33	0.924125	0.0176321	234.4 + 101.6	210.9 + 85.9	371.1 + 195.3	289.1 + 164.1	371.1 + 199.2	214.8 + 93.8
lung, kidney	AJ011811	claudin-7 cldn7	0.922299	2.49e-10	121.1 + 46.9	113.3 + 39.1	195.3 + 117.2	117.2 + 31.3	312.5 + 164.1	121.1 + 27.3
lung, kidney	mwgrat10K#7871	"expression: heart; strains: sprague_dawley; similar to gbp|ak006800|ak006800_1 riken full-length enriched library, clone:1700055m05 - mus musculus"	0.919597	0.00399657	460.9 + 183.6	371.1 + 164.1	609.4 + 191.4	476.6 + 191.4	613.3 + 195.3	480.5 + 175.8
lung, kidney	mwgrat10K#7501	"expression: brain kidney; strains: shrsp wistar_kyoto; similar to gbp|ak006440|ak006440_1 riken full-length enriched library, clone:1700027n10 - mus musculus"	0.918723	0.0320759	316.4 + 128.9	300.8 + 160.2	394.5 + 199.2	250 + 148.4	414.1 + 218.8	277.3 + 144.5
lung, kidney	mwgrat10K#8062	expression: kidney; strains: shrsp wistar_kyoto; similar to gbp|bc011248|bc011248_1 unknown (protein for mgc:19067) - mus musculus	0.918163	0.0469299	179.7 + 54.7	207 + 74.2	293 + 156.3	234.4 + 105.5	304.7 + 128.9	234.4 + 128.9
lung, kidney	NM_017125	cd63 antigen cd63; ad1-antigen	0.914848	0.000832362	425.8 + 210.9	539.1 + 261.7	738.3 + 183.6	449.2 + 187.5	687.5 + 234.4	562.5 + 203.1
lung, kidney	mwgrat10K#7689	"expression: liver kidney brain; strains: sprague_dawley wistar_kyoto; similar to gbp|ak005037|ak005037_1 riken full-length enriched library, clone:1300017n04 - mus musculus"	0.912315	0.000161822	355.5 + 203.1	343.8 + 156.3	472.7 + 199.2	285.2 + 132.8	585.9 + 183.6	355.5 + 171.9
lung, kidney	NM_013160	max interacting protein 1 mxi1; rmxi1	0.91149	0.0116977	199.2 + 78.1	160.2 + 46.9	257.8 + 121.1	179.7 + 54.7	234.4 + 93.8	187.5 + 58.6
lung, kidney	mwgrat10K#8017	"expression: brain kidney; strains: shrsp; similar to gbp|ak008082|ak008082_1 riken full-length enriched library, clone:2010004a03 - mus musculus"	0.903845	0.00142906	203.1 + 97.7	187.5 + 66.4	285.2 + 128.9	148.4 + 70.3	238.3 + 121.1	195.3 + 109.4
lung, kidney	L20319	developmentally regulated protein tpo1	0.901946	0.000213869	335.9 + 109.4	398.4 + 140.6	464.8 + 128.9	406.3 + 132.8	543 + 121.1	363.3 + 105.5
lung, kidney	AJ002940	retinoic acid receptor alpha1	0.901742	1.75e-10	265.6 + 85.9	207 + 58.6	359.4 + 117.2	253.9 + 93.8	503.9 + 152.3	281.3 + 105.5
lung, kidney	NM_019246	proprotein convertase subtilisin/kexin type 7 pcsk7; serine proteinase rpc7 precursor	0.900405	1.33e-05	269.5 + 93.8	203.1 + 89.8	332 + 136.7	183.6 + 66.4	343.8 + 136.7	250 + 117.2
lung, kidney	mwgrat10K#6383	"expression: liver heart brain kidney; strains: shrsp wistar_kyoto; similar to gbp|ak005360|ak005360_1 riken full-length enriched library, clone:1500035h01 - mus musculus"	0.898027	0.00315674	378.9 + 199.2	273.4 + 105.5	476.6 + 222.7	289.1 + 125	480.5 + 238.3	339.8 + 183.6
lung, kidney	mwgrat10K#6196	expression: liver brain heart kidney; strains: shrsp sprague_dawley wistar_kyoto; similar to pir nf00523520 mac25 - mus musculus	0.895519	5.36e-05	437.5 + 195.3	515.6 + 191.4	703.1 + 175.8	550.8 + 214.8	726.6 + 121.1	593.8 + 191.4
lung, kidney	NM_020087	notch 3 protein; notch3	0.891039	2.76e-05	390.6 + 109.4	347.7 + 132.8	507.8 + 125	367.2 + 93.8	531.3 + 125	457 + 128.9
lung, kidney	mwgrat10K#7297	"expression: liver brain heart; strains: shrsp sprague_dawley wistar_kyoto; similar to gbp|ak008564|ak008564_1 riken full-length enriched library, clone:2010312a07 - mus musculus"	0.890738	0.0236668	335.9 + 195.3	234.4 + 117.2	457 + 253.9	343.8 + 191.4	453.1 + 218.8	304.7 + 191.4
lung, kidney	mwgrat10K#7134	expression: brain; strains: sprague_dawley wistar_kyoto; similar to pir nf00902449 xrcc5 (fragment) - rattus norvegicus	0.889444	0.00134139	238.3 + 93.8	218.8 + 78.1	328.1 + 195.3	250 + 101.6	437.5 + 218.8	269.5 + 144.5
lung, kidney	NM_022951	putative protein phosphatase 1 nuclear targeting subunit ppp1r10; pnuts	0.885881	0.0248477	320.3 + 148.4	234.4 + 78.1	425.8 + 203.1	296.9 + 160.2	414.1 + 203.1	328.1 + 140.6
lung, kidney	mwgrat10K#7577	expression: brain kidney; strains: shrsp wistar_kyoto; similar to pir nf00502167 fyve-finger containing protein (fragment) - mus musculus	0.885609	0.014748	277.3 + 144.5	230.5 + 101.6	382.8 + 175.8	230.5 + 89.8	359.4 + 152.3	285.2 + 140.6
lung, kidney	NM_022525	plasma glutathione peroxidase precursor gpxp	0.884083	2.95e-10	277.3 + 160.2	531.3 + 230.5	703.1 + 199.2	410.2 + 152.3	691.4 + 175.8	445.3 + 171.9
lung, kidney	mwgrat10K#8503	expression: brain; strains: wistar_kyoto; similar to gbp|ax191589|ax191589_1 homo sapiens sequence 111 from patent wo0149728; unnamed protein product.	0.883415	0.0265298	250 + 113.3	238.3 + 117.2	394.5 + 195.3	250 + 179.7	320.3 + 199.2	238.3 + 109.4
lung, kidney	mwgrat10K#8078	expression: heart kidney; strains: shrsp; similar to gbp|u78735|u78735_1 abc3 abc3 - homo sapiens	0.882811	3.54e-11	203.1 + 93.8	144.5 + 43	269.5 + 132.8	171.9 + 62.5	425.8 + 203.1	171.9 + 78.1
lung, kidney	NM_031560	cathepsin k ctsk	0.88206	0.044395	175.8 + 50.8	195.3 + 97.7	242.2 + 113.3	156.3 + 43	238.3 + 101.6	199.2 + 82
lung, kidney	mwgrat10K#6779	"expression: liver heart kidney; strains: shrsp sprague_dawley wistar_kyoto; similar to gbp|bc003431|bc003431_1 serine protease inhibitor, kunitz type 2 - mus musculus"	0.880657	1.74e-07	191.4 + 78.1	210.9 + 187.5	398.4 + 144.5	296.9 + 117.2	351.6 + 152.3	250 + 113.3
lung, kidney	NM_057194	phospholipid scramblase 1; plscr1	0.875976	1.24e-10	164.1 + 50.8	171.9 + 82	414.1 + 203.1	144.5 + 35.2	378.9 + 218.8	312.5 + 164.1
lung, kidney	X78949	"prolyl 4-hydroxylase, alpha subunit p4halpha"	0.875372	0.0131706	230.5 + 132.8	207 + 89.8	285.2 + 199.2	218.8 + 70.3	378.9 + 246.1	199.2 + 97.7
lung, kidney	mwgrat10K#6378	"expression: heart; strains: wistar_kyoto; similar to gbp|ak015007|ak015007_1 riken full-length enriched library, clone:4921537d05 - mus musculus"	0.872377	0.000227423	265.6 + 152.3	253.9 + 121.1	457 + 207	187.5 + 82	355.5 + 203.1	277.3 + 152.3
lung, kidney	mwgrat10K#9233	expression: brain; strains: sprague_dawley; similar to pir nf00125622 traf4-associated factor 2 - homo sapiens	0.870642	0.000299519	160.2 + 54.7	128.9 + 39.1	285.2 + 179.7	148.4 + 43	199.2 + 117.2	175.8 + 97.7
lung, kidney	mwgrat10K#8337	expression: liver brain kidney heart; strains: shrsp wistar_kyoto; mwg own new gene sequence	0.870088	0.000508058	316.4 + 160.2	257.8 + 128.9	550.8 + 242.2	320.3 + 179.7	410.2 + 207	281.3 + 148.4
lung, kidney	NM_053996	high affinity l-proline transporter; proline prot	0.869409	1.24e-10	175.8 + 31.3	156.3 + 43	382.8 + 164.1	171.9 + 54.7	261.7 + 97.7	207 + 70.3
lung, kidney	mwgrat10K#9580	expression: liver; strains: shrsp; similar to pir nf00517475 zyxin related protein-1 (thyroid hormone receptor interactor 6) (trip6) - mus musculus	0.868568	0.000427599	230.5 + 109.4	257.8 + 136.7	351.6 + 179.7	179.7 + 62.5	390.6 + 195.3	289.1 + 152.3
lung, kidney	NM_031670	kidney-derived aspartic protease-like protein kdap; napsin nap	0.863543	5.77e-13	375 + 179.7	386.7 + 210.9	757.8 + 164.1	320.3 + 156.3	769.5 + 144.5	625 + 210.9
lung, kidney	NM_021587	transforming growth factor-beta tgf-beta masking protein large subunit ltbp1	0.859545	2.74e-06	152.3 + 54.7	191.4 + 101.6	269.5 + 121.1	140.6 + 46.9	398.4 + 222.7	222.7 + 113.3
lung, kidney	X67788	"ezrin, p81"	0.857097	1.88e-05	359.4 + 125	308.6 + 156.3	449.2 + 226.6	226.6 + 78.1	511.7 + 207	375 + 187.5
lung, kidney	mwgrat10K#9630	expression: kidney; strains: shrsp; similar to pir nf00523520 mac25 - mus musculus	0.856597	7.16e-07	441.4 + 191.4	503.9 + 183.6	714.8 + 152.3	636.7 + 136.7	742.2 + 121.1	574.2 + 210.9
lung, kidney	NM_020073	parathyroid hormone/parathyroid hormone related protein receptor; related-peptide; loc56813	0.85188	4.03e-09	265.6 + 132.8	261.7 + 121.1	671.9 + 226.6	367.2 + 164.1	453.1 + 191.4	230.5 + 97.7
lung, kidney	NM_019202	"phospholipase a2, group iic pla2g2c; 14 kda a2"	0.848276	1.05e-12	144.5 + 39.1	136.7 + 43	191.4 + 54.7	144.5 + 46.9	300.8 + 97.7	160.2 + 46.9
lung, kidney	NM_012792	flavin-containing monooxygenase 1 fmo-1; fmo1	0.840799	5.28e-15	226.6 + 109.4	210.9 + 136.7	496.1 + 218.8	433.6 + 195.3	546.9 + 210.9	164.1 + 66.4
lung, kidney	mwgrat10K#8106	"expression: brain kidney; strains: shrsp sprague_dawley; similar to gbp|ak011015|ak011015_1 riken full-length enriched library, clone:2510028h01 - mus musculus"	0.836092	3.76e-06	175.8 + 66.4	152.3 + 35.2	328.1 + 179.7	183.6 + 58.6	265.6 + 125	171.9 + 46.9
lung, kidney	NM_012908	apoptosis apo-1 antigen ligand 1 fas antigen ligand tnfsf6; for	0.83388	9.46e-16	242.2 + 82	332 + 140.6	488.3 + 183.6	242.2 + 109.4	683.6 + 152.3	304.7 + 105.5
lung, kidney	NM_019283	antigen identified by monoclonal antibodies 4f2 mdu1; heavy chain 4f2hc; type ii membrane glycoprotein; llat	0.830012	0.00460823	324.2 + 128.9	253.9 + 109.4	460.9 + 179.7	375 + 191.4	460.9 + 191.4	382.8 + 175.8
lung, kidney	mwgrat10K#7979	"expression: kidney heart brain; strains: shrsp sprague_dawley; similar to gbp|ak012716|ak012716_1 riken full-length enriched library, clone:2810011m06 - mus musculus"	0.828959	7.79e-05	238.3 + 117.2	179.7 + 93.8	328.1 + 168	152.3 + 43	293 + 164.1	257.8 + 136.7
lung, kidney	NM_031605	"cytochrome p450, 4a10 cyp4a10; p450"	0.825694	3.32e-16	144.5 + 54.7	168 + 58.6	527.3 + 226.6	132.8 + 46.9	269.5 + 132.8	160.2 + 62.5
lung, kidney	NM_057193	"interleukin-10 receptor, alpha-chain il-10ra; interleukin 10 alpha il10ra"	0.821026	2.06e-12	117.2 + 35.2	132.8 + 43	363.3 + 179.7	121.1 + 27.3	199.2 + 85.9	148.4 + 46.9
lung, kidney	NM_012615_4	ornithine decarboxylase ec 4.1.1.17; odc; ornitine odc1	0.818414	8.47e-05	324.2 + 113.3	253.9 + 105.5	550.8 + 207	351.6 + 144.5	437.5 + 191.4	390.6 + 168
lung, kidney	U61772	merlin nf2	0.817503	2.88e-16	152.3 + 46.9	171.9 + 117.2	394.5 + 191.4	207 + 58.6	492.2 + 203.1	160.2 + 50.8
lung, kidney	NM_019159	synapsin ii syn2; 2a; 2b	0.809145	1.08e-09	429.7 + 113.3	339.8 + 121.1	488.3 + 136.7	339.8 + 93.8	617.2 + 128.9	375 + 82
lung, kidney	NM_012858	luteinizing hormone; lutropin subunit beta; lhb	0.80281	0.000110115	191.4 + 58.6	148.4 + 46.9	207 + 85.9	175.8 + 50.8	273.4 + 105.5	183.6 + 78.1
lung, kidney	mwgrat10K#8045	expression: brain kidney; strains: shrsp; similar to gbp|u73199|u73199_1 rho-guanine nucleotide exchange factor - mus musculus	0.799464	8.53e-08	187.5 + 70.3	179.7 + 97.7	328.1 + 183.6	128.9 + 43	265.6 + 148.4	136.7 + 46.9
lung, kidney	mwgrat10K#8997	expression: brain; strains: sprague_dawley; similar to gbp|bc014798|bc014798_1 riken cdna 1200003j11 gene - mus musculus	0.79428	0	128.9 + 31.3	164.1 + 66.4	562.5 + 160.2	136.7 + 35.2	242.2 + 101.6	152.3 + 35.2
lung, kidney	mwgrat10K#8800	"expression: kidney; strains: wistar_kyoto; similar to gbp|ak004942|ak004942_1 riken full-length enriched library, clone:1300008g01 - mus musculus"	0.792931	8.53e-15	335.9 + 171.9	492.2 + 148.4	742.2 + 156.3	261.7 + 191.4	593.8 + 148.4	402.3 + 160.2
lung, kidney	NM_013059	tissue-nonspecific alp alkaline phosphatase alpl; precursor polypeptide aa -17 to 507	0.79234	3.93e-10	242.2 + 93.8	250 + 109.4	523.4 + 226.6	207 + 85.9	437.5 + 191.4	214.8 + 70.3
lung, kidney	S68809	s100a1 protein s100a1; s100 alpha	0.786568	2.22e-07	285.2 + 125	332 + 218.8	418 + 160.2	210.9 + 89.8	539.1 + 175.8	277.3 + 144.5
lung, kidney	mwgrat10K#8829	expression: kidney; strains: wistar_kyoto; similar to gbp|af287142|af287142_1 abca7 atp-binding cassette transporter sub-family a member 7 - mus musculus	0.78637	4.47e-08	210.9 + 74.2	152.3 + 46.9	265.6 + 101.6	132.8 + 35.2	277.3 + 105.5	234.4 + 105.5
lung, kidney	mwgrat10K#8070	expression: heart brain; strains: shrsp sprague_dawley; similar to pir nf00111001 exportin t (trna exportin) (exportin(trna)) - homo sapiens	0.782518	2.39e-05	175.8 + 66.4	160.2 + 58.6	347.7 + 175.8	238.3 + 113.3	289.1 + 121.1	183.6 + 78.1
lung, kidney	mwgrat10K#8750	"expression: kidney; strains: wistar_kyoto; similar to gbp|ak005931|ak005931_1 riken full-length enriched library, clone:1700012p13 - mus musculus"	0.781162	1.7e-08	238.3 + 152.3	273.4 + 144.5	460.9 + 179.7	210.9 + 89.8	351.6 + 183.6	164.1 + 43
lung, kidney	NM_022585	ornithine decarboxylase antizyme inhibitor oazi	0.780113	0.00156136	281.3 + 140.6	250 + 121.1	394.5 + 179.7	230.5 + 113.3	480.5 + 250	246.1 + 121.1
lung, kidney	NM_031819	fat tumor suppressor drosophila homolog fat; protocadherin	0.779798	0.000754552	203.1 + 85.9	164.1 + 46.9	238.3 + 82	191.4 + 50.8	285.2 + 140.6	187.5 + 58.6
lung, kidney	NM_053819_1	tissue inhibitor of metalloproteinase 1 timp1; timp-1; matrix; metalloproteinase-1; i	0.775103	9.29e-07	195.3 + 105.5	226.6 + 128.9	265.6 + 156.3	187.5 + 70.3	492.2 + 234.4	210.9 + 93.8
lung, kidney	NM_013143	"endopeptidase-24.18 alpha subunit endopeptidase-24.18 alpha subunit, endopeptidase-2 alpha subunit, e24.18 alpha subunit; meprin 1 mep1a"	0.761874	8.68e-10	164.1 + 54.7	160.2 + 50.8	445.3 + 253.9	164.1 + 50.8	207 + 85.9	171.9 + 39.1
lung, kidney	mwgrat10K#8176	expression: liver heart; strains: wistar_kyoto; similar to pir nf00531198 hmg-box transcription factor - mus musculus	0.748798	6.22e-07	218.8 + 117.2	300.8 + 148.4	418 + 214.8	160.2 + 58.6	371.1 + 187.5	199.2 + 101.6
lung, kidney	NM_012578	histone h10 h1 subtype; h1-0 h1f0; 0	0.74227	3.84e-05	367.2 + 136.7	293 + 117.2	453.1 + 140.6	371.1 + 113.3	539.1 + 179.7	339.8 + 152.3
lung, kidney	NM_031329	occludin ocln	0.708519	3.29e-05	171.9 + 46.9	136.7 + 43	242.2 + 117.2	207 + 89.8	273.4 + 105.5	183.6 + 62.5
lung, kidney	NM_058213_1	"atpase, ca transporting, cardiac muscle, fast twitch 1 atp2a1; sarco/endoplasmic reticulum calcium atpase 1b; 1a; transporting serca1a"	0.685774	0.000304323	136.7 + 58.6	136.7 + 50.8	148.4 + 46.9	125 + 43	285.2 + 214.8	121.1 + 31.3
lung, kidney	NM_012904	annexin 1 p35 lipocortin 1 anx1; calpactin ii; i; aa - 346	0.642108	1.72e-09	226.6 + 101.6	355.5 + 168	546.9 + 214.8	285.2 + 125	636.7 + 207	460.9 + 207
lung, kidney	mwgrat10K#8807	"expression: kidney; strains: wistar_kyoto; similar to gbp|ak004942|ak004942_1 riken full-length enriched library, clone:1300008g01 - mus musculus"	0.623914	9.21e-07	437.5 + 207	668 + 222.7	843.8 + 132.8	460.9 + 226.6	781.3 + 187.5	621.1 + 187.5
lung, liver	NM_019303	"cytochrome p450, subfamily iif, polypeptide 1 cyp2f1; p4502f4 cyp4502f4"	0.995339	1.15e-15	117.2 + 43	125 + 39.1	121.1 + 46.9	300.8 + 132.8	269.5 + 97.7	128.9 + 31.3
lung, liver	mwgrat10K#8388	expression: liver; strains: shrsp; similar to gbp|af220944|af220944_1 pon3 paraoxonase 3 - oryctolagus cuniculus	0.985816	2.66e-07	164.1 + 93.8	214.8 + 164.1	187.5 + 109.4	363.3 + 183.6	386.7 + 203.1	171.9 + 82
lung, liver	NM_012779	aquaporin 5 aqp5; aquaporin-5	0.962766	9.45e-13	418 + 191.4	480.5 + 187.5	449.2 + 160.2	793 + 97.7	812.5 + 117.2	566.4 + 148.4
lung, liver	NM_053611	nuclear proten 1 nupr1; p8	0.940073	0.00259368	382.8 + 210.9	378.9 + 203.1	457 + 207	640.6 + 226.6	585.9 + 222.7	402.3 + 171.9
lung, liver	NM_031237	ubiquitin-conjugating enzyme e2d 3; homologous to yeast ubc4/5; ube2d3	0.93958	0.00921526	425.8 + 207	386.7 + 175.8	476.6 + 238.3	601.6 + 160.2	578.1 + 168	468.8 + 214.8
lung, liver	mwgrat10K#6774	expression: liver kidney; strains: shrsp sprague_dawley wistar_kyoto; similar to gbp|m57890|m57890_1 bf factor b - mus musculus	0.931641	2.89e-17	246.1 + 175.8	257.8 + 191.4	199.2 + 117.2	753.9 + 101.6	539.1 + 199.2	328.1 + 168
lung, liver	mwgrat10K#6670	"expression: liver kidney heart brain; strains: shrsp sprague_dawley wistar_kyoto; similar to pir nf00525215 nonclathrin coat protein epsilon-cop (coatomer protein complex, subunit epsilon) - mus musculus"	0.919795	8.68e-05	394.5 + 187.5	402.3 + 203.1	468.8 + 226.6	691.4 + 144.5	562.5 + 191.4	429.7 + 214.8
lung, liver	mwgrat10K#8266	expression: liver kidney brain heart; strains: shrsp sprague_dawley wistar_kyoto; mwg own new gene sequence	0.915706	0.00153626	375 + 164.1	296.9 + 136.7	339.8 + 144.5	492.2 + 187.5	492.2 + 187.5	367.2 + 152.3
lung, liver	L46791	precursor polypeptide aa -18 to 547; carboxylesterase; cholesterol esterase; carboxylic ester hydrolase; es-hvel	0.904184	7.76e-17	253.9 + 171.9	382.8 + 183.6	441.4 + 207	765.6 + 125	671.9 + 175.8	218.8 + 140.6
lung, liver	mwgrat10K#6312	expression: liver heart brain; strains: sprague_dawley wistar_kyoto; similar to gbp|bc006934|bc006934_1 unknown (protein for mgc:11999) - mus musculus	0.903233	0.033803	234.4 + 105.5	214.8 + 85.9	269.5 + 136.7	371.1 + 179.7	339.8 + 195.3	285.2 + 125
lung, liver	mwgrat10K#7479	expression: liver; strains: shrsp sprague_dawley wistar_kyoto; similar to gbp|u77604|u77604_1 mgst2 microsomal glutathione s-transferase 2 - homo sapiens	0.899686	4.53e-21	210.9 + 156.3	222.7 + 101.6	175.8 + 62.5	734.4 + 195.3	605.5 + 234.4	445.3 + 207
lung, liver	mwgrat10K#7085	expression: liver heart brain; strains: sprague_dawley wistar_kyoto; similar to gbp|ax083330|ax083330_1 homo sapiens sequence 22 from patent wo0112660; unnamed protein product.	0.877499	0.00144755	363.3 + 132.8	296.9 + 121.1	410.2 + 140.6	511.7 + 152.3	492.2 + 203.1	371.1 + 156.3
lung, liver	AF022090	guanine nucleotide binding protein gamma 10 subunit	0.875097	0.000143866	375 + 179.7	257.8 + 109.4	347.7 + 140.6	503.9 + 187.5	558.6 + 218.8	406.3 + 210.9
lung, liver	mwgrat10K#7326	expression: liver; strains: sprague_dawley wistar_kyoto; similar to pir nf00536166 coatomer zeta-2 subunit (zeta-2 coat protein) (zeta-2 cop) - mus musculus	0.864108	2.91e-07	179.7 + 62.5	316.4 + 164.1	238.3 + 132.8	359.4 + 187.5	402.3 + 191.4	191.4 + 70.3
lung, liver	NM_022298_12	alpha-tubulin tuba1	0.863853	0.00187594	703.1 + 164.1	621.1 + 168	644.5 + 175.8	812.5 + 105.5	789.1 + 113.3	738.3 + 160.2
lung, liver	mwgrat10K#6957	"expression: liver brain; strains: shrsp sprague_dawley wistar_kyoto; similar to gbp|bc003708|bc003708_1 telomerase binding protein, p23 - mus musculus"	0.854715	0.000302134	339.8 + 156.3	253.9 + 128.9	390.6 + 195.3	566.4 + 152.3	460.9 + 242.2	355.5 + 203.1
lung, liver	NM_053528	dna polymerase gamma mip1; polg	0.852025	1.21e-06	199.2 + 89.8	175.8 + 74.2	218.8 + 113.3	445.3 + 187.5	293 + 168	238.3 + 113.3
lung, liver	mwgrat10K#7415	expression: liver; strains: shrsp wistar_kyoto; similar to gbp|m17440|m17440_1 c4a complement component c4a - mus musculus	0.84729	2.08e-08	250 + 160.2	371.1 + 238.3	335.9 + 191.4	605.5 + 203.1	652.3 + 175.8	503.9 + 246.1
lung, liver	mwgrat10K#8331	expression: heart brain; strains: shrsp sprague_dawley; mwg own new gene sequence	0.844925	0.00028685	246.1 + 93.8	187.5 + 93.8	257.8 + 117.2	332 + 109.4	320.3 + 148.4	250 + 125
lung, liver	mwgrat10K#6803	expression: liver kidney heart; strains: shrsp sprague_dawley wistar_kyoto; similar to pir nf00505018 plasma protease c1 inhibitor precursor (c1 inh) (c1inh) - mus musculus	0.844386	8.01e-06	210.9 + 152.3	308.6 + 136.7	367.2 + 199.2	507.8 + 222.7	437.5 + 218.8	269.5 + 136.7
lung, liver	NM_031698	ribophorin rpn2; ii	0.837305	0.0607675	425.8 + 207	363.3 + 210.9	503.9 + 257.8	605.5 + 269.5	613.3 + 253.9	496.1 + 234.4
lung, liver	U75305	perlecan	0.831686	3.24e-13	246.1 + 136.7	378.9 + 168	312.5 + 132.8	718.8 + 132.8	519.5 + 179.7	382.8 + 160.2
lung, liver	mwgrat10K#6580	"expression: heart brain; strains: shrsp sprague_dawley wistar_kyoto; similar to gbp|ak009743|ak009743_1 riken full-length enriched library, clone:2310042b03 - mus musculus"	0.818461	0.000288026	222.7 + 82	160.2 + 46.9	214.8 + 85.9	257.8 + 66.4	269.5 + 113.3	203.1 + 70.3
lung, liver	NM_053599	ephrin a1 efna1; b61	0.797837	5.47e-08	187.5 + 89.8	226.6 + 89.8	253.9 + 117.2	375 + 199.2	480.5 + 265.6	156.3 + 35.2
lung, liver	M63482	cytokeratin 8 polypeptide	0.797492	1.03e-13	261.7 + 93.8	222.7 + 93.8	421.9 + 164.1	492.2 + 148.4	515.6 + 168	238.3 + 78.1
lung, liver	AF110267	golgi stacking protein homolog grasp55	0.796185	0.0312808	367.2 + 164.1	277.3 + 121.1	351.6 + 156.3	441.4 + 183.6	472.7 + 203.1	406.3 + 175.8
lung, liver	NM_012688	cholecystokinin type-a receptor cckar; a	0.795571	6.12e-06	218.8 + 74.2	191.4 + 62.5	195.3 + 58.6	332 + 113.3	281.3 + 101.6	203.1 + 62.5
lung, liver	mwgrat10K#9109	expression: heart; strains: sprague_dawley; similar to gbp|bc006950|bc006950_1 similar to immediate early response 3 - mus musculus	0.790365	0.00807336	187.5 + 50.8	261.7 + 136.7	281.3 + 140.6	343.8 + 152.3	359.4 + 171.9	293 + 121.1
lung, liver	mwgrat10K#8442	expression: brain; strains: wistar_kyoto; similar to gbp|l11291|l11291_1 np purine nucleoside phosphorylase - mus musculus	0.77638	0.0033902	433.6 + 230.5	328.1 + 191.4	515.6 + 257.8	632.8 + 261.7	660.2 + 273.4	543 + 246.1
lung, liver	mwgrat10K#8702	expression: liver; strains: wistar_kyoto; similar to pir nf00498679 hypothetical 116.0 kda protein - mus musculus	0.775788	1.16e-17	148.4 + 50.8	144.5 + 46.9	136.7 + 43	347.7 + 140.6	421.9 + 199.2	156.3 + 39.1
lung, liver	NM_053526	carboxypeptidase n cpn	0.773466	1.17e-22	160.2 + 58.6	171.9 + 54.7	222.7 + 66.4	550.8 + 164.1	261.7 + 97.7	171.9 + 46.9
lung, liver	mwgrat10K#9495	expression: heart; strains: shrsp; similar to gbp|bc003947|bc003947_1 unknown (protein for image:3487366) - mus musculus	0.767744	0.00851701	308.6 + 136.7	222.7 + 74.2	312.5 + 136.7	363.3 + 148.4	394.5 + 148.4	328.1 + 148.4
lung, liver	mwgrat10K#8706	expression: liver; strains: wistar_kyoto; similar to gbp|l19526|l19526_1 gm2 activator protein - mus musculus	0.739652	9.92e-15	183.6 + 62.5	164.1 + 50.8	191.4 + 78.1	468.8 + 195.3	382.8 + 148.4	289.1 + 101.6
lung, liver	NM_017156	"cytochrome p450, 2b19 cyp2b15; p450 2b15; p450iib12"	0.738973	1.71e-13	402.3 + 179.7	363.3 + 136.7	226.6 + 97.7	714.8 + 199.2	582 + 234.4	281.3 + 101.6
lung, liver	NM_019377	"14-3-3 protein beta subtype 14-3-3 protein beta subtype, 14-3-3 beta; beta-subtype; ywhab; rnh-1 rnh-1,"	0.686416	0.00124761	320.3 + 171.9	199.2 + 105.5	281.3 + 109.4	351.6 + 144.5	390.6 + 175.8	320.3 + 171.9
lung, liver	mwgrat10K#8670	expression: liver; strains: wistar_kyoto; similar to gbp|m57890|m57890_1 bf factor b - mus musculus	0.682319	6.1e-15	296.9 + 148.4	414.1 + 187.5	312.5 + 164.1	757.8 + 117.2	683.6 + 144.5	558.6 + 187.5
lung, spleen	AF136231	"interleukin-1-beta-converting enzyme and ced-3 homolog-1, long isoform; caspase-2; nedd2/ich-1"	0.994824	0.00261643	144.5 + 46.9	144.5 + 50.8	144.5 + 31.3	152.3 + 39.1	210.9 + 89.8	203.1 + 66.4
lung, spleen	NM_053822	s100 calcium-binding protein a8 calgranulin a s100a8; intracellular mrp8	0.994623	2.4e-19	304.7 + 125	250 + 89.8	277.3 + 97.7	296.9 + 101.6	707 + 183.6	675.8 + 195.3
lung, spleen	L22654_1	"immunoglobulin gamma-2a chain immunoglobulin gamma-2a; heavy; gamma-1 igg; gamma-2a-chain, of c-region; igg1"	0.993546	9.14e-15	179.7 + 74.2	171.9 + 58.6	164.1 + 46.9	160.2 + 43	472.7 + 238.3	527.3 + 265.6
lung, spleen	NM_012762	interleukin-1 beta converting enzyme il1bce; caspase-1 ice; interleukin 1beta casp1	0.993133	1.49e-09	175.8 + 62.5	175.8 + 70.3	195.3 + 82	218.8 + 66.4	457 + 226.6	468.8 + 269.5
lung, spleen	D87926	cinc-2 beta cytokine-induced neutrophil chemoattractant-2 beta; alpha	0.992532	1.5e-05	351.6 + 113.3	394.5 + 168	363.3 + 140.6	367.2 + 121.1	558.6 + 168	554.7 + 160.2
lung, spleen	NM_021694	lsc protein lsc	0.989292	2.02e-07	269.5 + 109.4	222.7 + 113.3	265.6 + 121.1	269.5 + 117.2	570.3 + 265.6	539.1 + 238.3
lung, spleen	NM_019222	"coronin, actin binding protein 1b coro1b; coronin-like"	0.98587	2.35e-05	238.3 + 121.1	222.7 + 113.3	273.4 + 136.7	257.8 + 117.2	433.6 + 203.1	476.6 + 218.8
lung, spleen	NM_031772	rna polymerase i 194 kda subunit rpo1-4; rpa1	0.984641	0.000890947	199.2 + 54.7	191.4 + 66.4	191.4 + 62.5	210.9 + 66.4	273.4 + 89.8	293 + 109.4
lung, spleen	NM_031512	interleukin 1 beta il1b; 1-beta	0.984012	3.62e-06	148.4 + 50.8	156.3 + 62.5	140.6 + 50.8	164.1 + 54.7	214.8 + 121.1	277.3 + 117.2
lung, spleen	NM_013221	hmg-box containing protein 1 hbp1	0.982416	0.00909019	285.2 + 78.1	328.1 + 125	316.4 + 105.5	316.4 + 144.5	421.9 + 183.6	429.7 + 160.2
lung, spleen	NM_012523	leukocyte antigen mrc-ox44 ox44; ox-44 cd53	0.981816	2.2e-09	156.3 + 54.7	136.7 + 43	168 + 50.8	179.7 + 58.6	328.1 + 164.1	378.9 + 222.7
lung, spleen	NM_022194	interleukin 1 receptor antagonist gene il1rn; il1ra	0.980915	1.27e-05	140.6 + 74.2	136.7 + 46.9	128.9 + 39.1	132.8 + 35.2	218.8 + 93.8	199.2 + 66.4
lung, spleen	mwgrat10K#9483	expression: heart; strains: shrsp; similar to pir nf00528641 protein c11orf17 homolog - mus musculus	0.979553	0.000530528	195.3 + 78.1	210.9 + 97.7	195.3 + 82	199.2 + 74.2	371.1 + 195.3	328.1 + 183.6
lung, spleen	mwgrat10K#6894	expression: liver brain; strains: sprague_dawley wistar_kyoto; similar to gbp|af182294|af182294_1 u6 snrna-associated sm-like protein lsm8 - homo sapiens	0.979374	0.0149792	257.8 + 109.4	230.5 + 140.6	257.8 + 121.1	226.6 + 82	382.8 + 195.3	382.8 + 207
lung, spleen	AF452647	nesprin-1	0.977786	0.000683761	277.3 + 121.1	246.1 + 191.4	234.4 + 97.7	226.6 + 78.1	355.5 + 113.3	367.2 + 156.3
lung, spleen	AB002466	rat nbp60	0.976888	0.00122272	152.3 + 46.9	156.3 + 50.8	171.9 + 74.2	168 + 58.6	265.6 + 144.5	246.1 + 168
lung, spleen	AB028626	r-ras gtpase activating protein r-ras gap	0.976051	0.000269489	164.1 + 50.8	136.7 + 43	152.3 + 46.9	144.5 + 66.4	234.4 + 117.2	218.8 + 89.8
lung, spleen	mwgrat10K#9582	expression: kidney; strains: shrsp; similar to gbp|af002715|af002715_1 mtk1 map kinase kinase kinase - homo sapiens	0.975738	2.36e-06	382.8 + 128.9	433.6 + 195.3	425.8 + 171.9	375 + 160.2	621.1 + 171.9	668 + 218.8
lung, spleen	AB023781	cathepsin y	0.975668	2.09e-09	339.8 + 128.9	296.9 + 160.2	308.6 + 117.2	300.8 + 132.8	570.3 + 222.7	683.6 + 199.2
lung, spleen	AF181251	lung kruppel-like factor lklf	0.974694	1.46e-05	296.9 + 121.1	363.3 + 210.9	347.7 + 152.3	355.5 + 117.2	617.2 + 234.4	582 + 210.9
lung, spleen	NM_012924_1	cell surface glycoprotein cd44; hyaluronate binding protein; cd44	0.974566	5.69e-05	125 + 58.6	132.8 + 46.9	121.1 + 31.3	144.5 + 50.8	246.1 + 164.1	222.7 + 148.4
lung, spleen	AF169637	paired ig-like receptor-a1 pir-a1; receptor-a2 pir-a2	0.974533	3.52e-08	148.4 + 46.9	136.7 + 39.1	148.4 + 39.1	136.7 + 35.2	226.6 + 85.9	242.2 + 105.5
lung, spleen	AB026665	peptide histidine transporter 1 homolog rpht2; rpht2	0.971079	3.98e-05	214.8 + 89.8	187.5 + 82	230.5 + 101.6	218.8 + 66.4	335.9 + 156.3	351.6 + 175.8
lung, spleen	M80367	orf	0.968269	0.0034899	214.8 + 152.3	199.2 + 62.5	187.5 + 70.3	179.7 + 74.2	312.5 + 187.5	285.2 + 140.6
lung, spleen	mwgrat10K#8785	expression: kidney; strains: wistar_kyoto; similar to pir nf00533705 gtpase-activating protein - mus musculus	0.96753	3.09e-08	203.1 + 78.1	269.5 + 128.9	253.9 + 121.1	207 + 74.2	437.5 + 234.4	480.5 + 191.4
lung, spleen	mwgrat10K#7844	expression: brain heart; strains: shrsp sprague_dawley; similar to gbp|af319949|af319949_1 mms19 - mus musculus	0.966933	0.00739124	183.6 + 54.7	175.8 + 66.4	171.9 + 70.3	164.1 + 54.7	273.4 + 117.2	238.3 + 117.2
lung, spleen	AB015308	gtp binding protein alpha 15	0.966657	1.23e-06	218.8 + 50.8	195.3 + 58.6	218.8 + 50.8	242.2 + 66.4	332 + 85.9	300.8 + 105.5
lung, spleen	NM_031777	upstream transcription factor 1 usf1; usf-1	0.964638	0.026302	250 + 128.9	207 + 101.6	226.6 + 113.3	230.5 + 109.4	359.4 + 175.8	335.9 + 203.1
lung, spleen	NM_012555	ets avian erythroblastosis virus e2 oncogene homolog 1 tumor progression locus 1 ets1; ets-1	0.961222	0.000298749	160.2 + 50.8	152.3 + 46.9	187.5 + 46.9	152.3 + 39.1	242.2 + 101.6	218.8 + 78.1
lung, spleen	AF277899	adapter protein ath-55	0.960237	0.0516536	285.2 + 144.5	246.1 + 132.8	304.7 + 164.1	253.9 + 132.8	398.4 + 195.3	375 + 222.7
lung, spleen	L08446	fc gamma receptor	0.958353	4.73e-08	207 + 175.8	160.2 + 62.5	148.4 + 46.9	164.1 + 101.6	390.6 + 214.8	222.7 + 109.4
lung, spleen	NM_012892	"amiloride-sensitive cation channel 1, neuronal degenerin, two different splice products: mdeg1 and mdeg2 accn1; degenerin mdeg"	0.957998	0.000351614	398.4 + 179.7	394.5 + 164.1	457 + 168	402.3 + 164.1	585.9 + 179.7	640.6 + 210.9
lung, spleen	NM_012736	glycerol-3-phosophate dehydrogenase 2 mitochondrial gpd2; glycerolphosphate mgpd; glycerol-3-phosphate	0.957292	0.00110632	343.8 + 144.5	324.2 + 105.5	347.7 + 140.6	359.4 + 152.3	464.8 + 168	511.7 + 175.8
lung, spleen	AB023065	o-sialoglycoprotease prsmg1/gcpl1	0.956899	0.000816289	226.6 + 97.7	214.8 + 97.7	199.2 + 70.3	210.9 + 70.3	308.6 + 132.8	355.5 + 171.9
lung, spleen	NM_031695	"gal beta 1,3-galnac alpha-2,3-sialyltransferase; sialyltransferase 5 siat5"	0.95689	9.19e-05	160.2 + 46.9	164.1 + 58.6	191.4 + 74.2	160.2 + 50.8	242.2 + 78.1	238.3 + 89.8
lung, spleen	mwgrat10K#6718	expression: heart brain kidney; strains: shrsp wistar_kyoto; similar to pir nf00082194 arf gtpase-activating protein git2 (g protein-coupled receptor kinase- interactor 2) - homo sapiens	0.955887	0.00416268	273.4 + 93.8	222.7 + 85.9	261.7 + 113.3	246.1 + 85.9	355.5 + 175.8	355.5 + 136.7
lung, spleen	AF307852	actin-related protein 3 arp3	0.95562	0.0787576	269.5 + 160.2	226.6 + 125	304.7 + 187.5	277.3 + 144.5	402.3 + 234.4	414.1 + 242.2
lung, spleen	mwgrat10K#6358	expression: heart brain; strains: sprague_dawley wistar_kyoto; similar to gbp|af035939|af035939_1 magoh - mus musculus	0.95284	0.0836719	328.1 + 160.2	332 + 160.2	378.9 + 187.5	328.1 + 164.1	480.5 + 234.4	488.3 + 203.1
lung, spleen	AF022774	rabphilin-3a related protein	0.951848	0.000237492	203.1 + 70.3	195.3 + 70.3	195.3 + 50.8	207 + 62.5	265.6 + 105.5	328.1 + 144.5
lung, spleen	mwgrat10K#7393	expression: liver kidney; strains: wistar_kyoto; similar to pir nf00564026 ig kappa chain precursor - rattus norvegicus	0.950653	1.95e-08	507.8 + 140.6	449.2 + 191.4	543 + 191.4	562.5 + 207	777.3 + 164.1	808.6 + 109.4
lung, spleen	NM_022921	rt1 class ib gene rt1-m3; m3 protein	0.949786	1.46e-07	144.5 + 43	128.9 + 46.9	156.3 + 62.5	187.5 + 152.3	293 + 125	250 + 121.1
lung, spleen	mwgrat10K#7214	expression: brain heart; strains: shrsp; similar to pir nf00525571 makorin 1 - mus musculus	0.949452	0.00823971	293 + 175.8	250 + 152.3	265.6 + 168	273.4 + 132.8	398.4 + 207	480.5 + 269.5
lung, spleen	NM_021866	chemokine receptor ccr2 gene ccr2	0.948301	3.58e-05	199.2 + 70.3	179.7 + 66.4	187.5 + 58.6	160.2 + 43	253.9 + 97.7	293 + 117.2
lung, spleen	NM_021764	protein kinase c-binding protein beta15 loc60383; beta 15	0.947788	0.00506597	293 + 101.6	335.9 + 148.4	304.7 + 121.1	269.5 + 101.6	445.3 + 164.1	410.2 + 175.8
lung, spleen	mwgrat10K#8048	expression: brain kidney; strains: shrsp; similar to pir nf00134977 hypothetical protein kiaa0144 - homo sapiens	0.947469	0.00355744	203.1 + 54.7	171.9 + 82	218.8 + 89.8	195.3 + 70.3	285.2 + 160.2	296.9 + 152.3
lung, spleen	mwgrat10K#7747	expression: liver kidney heart; strains: shrsp sprague_dawley wistar_kyoto; similar to gbp|x56123|x56123_1 talin - mus musculus	0.947119	0.000313664	378.9 + 144.5	371.1 + 179.7	457 + 148.4	406.3 + 140.6	621.1 + 199.2	589.8 + 183.6
lung, spleen	NM_013174	"transforming growth factor, beta 3 tgfb3; factor beta-3"	0.94611	0.00206226	160.2 + 58.6	183.6 + 66.4	171.9 + 58.6	175.8 + 58.6	226.6 + 93.8	257.8 + 117.2
lung, spleen	L07409	immunoglobulin kappa-chain igkv	0.945654	4.16e-05	183.6 + 82	191.4 + 121.1	191.4 + 113.3	168 + 62.5	339.8 + 175.8	281.3 + 117.2
lung, spleen	NM_019301	complement receptor related protein cr1; 5i2 antigen precursor; type 1; regulatory crry	0.944576	0.00146163	179.7 + 66.4	175.8 + 82	207 + 101.6	199.2 + 89.8	308.6 + 183.6	269.5 + 128.9
lung, spleen	AF246120	hephaestin; heph	0.944382	8.5e-05	320.3 + 136.7	308.6 + 128.9	371.1 + 152.3	371.1 + 132.8	511.7 + 171.9	582 + 207
lung, spleen	AF130341	melatonin receptor mt1	0.944256	5.14e-05	175.8 + 58.6	171.9 + 58.6	179.7 + 62.5	171.9 + 66.4	257.8 + 132.8	320.3 + 148.4
lung, spleen	NM_012553	"reading frame preproelastase ii; elastase precursor; 2, pancreatic ela2"	0.943047	0.000145771	140.6 + 62.5	179.7 + 82	168 + 82	207 + 89.8	285.2 + 226.6	312.5 + 183.6
lung, spleen	AF280423	annexin vii	0.942002	0.000683185	152.3 + 74.2	152.3 + 54.7	191.4 + 109.4	156.3 + 58.6	265.6 + 132.8	238.3 + 140.6
lung, spleen	AF323608	prothrombinase fgl2	0.940634	2.01e-07	132.8 + 46.9	152.3 + 46.9	125 + 43	132.8 + 46.9	234.4 + 109.4	199.2 + 54.7
lung, spleen	mwgrat10K#7859	expression: heart brain; strains: sprague_dawley; similar to gbp|k02927|k02927_1 ribonucleotide reductase subunit m1 - mus musculus	0.939637	0.00029292	382.8 + 136.7	324.2 + 109.4	355.5 + 171.9	347.7 + 113.3	476.6 + 183.6	585.9 + 210.9
lung, spleen	L08134	glycoprotein sgp158	0.939165	1.35e-05	210.9 + 78.1	214.8 + 105.5	242.2 + 89.8	230.5 + 85.9	453.1 + 230.5	304.7 + 125
lung, spleen	NM_053502	"atp-binding cassette, sub-family g white, member 1 abcg1; abc transporter, white homologue abc8"	0.938591	2.39e-06	183.6 + 82	132.8 + 43	144.5 + 66.4	121.1 + 27.3	242.2 + 132.8	238.3 + 140.6
lung, spleen	NM_012591	interferon regulatory factor 1 irf-1; irf1	0.938586	2.56e-05	175.8 + 62.5	207 + 89.8	195.3 + 66.4	222.7 + 82	312.5 + 117.2	285.2 + 117.2
lung, spleen	NM_053812	bcl2-antagonist/killer 1 bak1; bak protein	0.937955	6.45e-06	144.5 + 43	175.8 + 62.5	191.4 + 54.7	187.5 + 62.5	281.3 + 113.3	253.9 + 105.5
lung, spleen	D13555	t-cell receptor zeta chain	0.937677	2.01e-05	187.5 + 74.2	175.8 + 66.4	183.6 + 54.7	187.5 + 58.6	250 + 97.7	300.8 + 113.3
lung, spleen	NM_019195	integrin-associated protein form 4 iap; cd47	0.937383	0.000243339	250 + 101.6	226.6 + 74.2	293 + 140.6	335.9 + 113.3	441.4 + 230.5	492.2 + 230.5
lung, spleen	X63594	rl/if-1	0.937125	0.0101649	324.2 + 164.1	402.3 + 238.3	398.4 + 234.4	328.1 + 183.6	593.8 + 257.8	562.5 + 238.3
lung, spleen	AF020618	progression elevated gene 3 protein	0.935783	8.9e-05	296.9 + 136.7	242.2 + 82	273.4 + 82	273.4 + 89.8	378.9 + 97.7	394.5 + 121.1
lung, spleen	AF295360	cd44 isoform v6	0.934215	8.43e-09	109.4 + 35.2	136.7 + 66.4	121.1 + 39.1	132.8 + 74.2	265.6 + 136.7	203.1 + 125
lung, spleen	NM_019289	actin-related protein complex 1b arpc1b; p41-arc	0.933135	4.57e-11	171.9 + 74.2	269.5 + 132.8	312.5 + 183.6	230.5 + 105.5	503.9 + 218.8	496.1 + 214.8
lung, spleen	NM_023965	endothelial type gp91-phox gp91-phox; nadph oxidase beta subunit gp91phox; gene cybb	0.932385	9.7e-05	156.3 + 54.7	152.3 + 62.5	175.8 + 70.3	199.2 + 74.2	265.6 + 156.3	253.9 + 93.8
lung, spleen	AF295301	snail	0.929245	0.000555039	363.3 + 125	390.6 + 144.5	425.8 + 183.6	382.8 + 164.1	515.6 + 171.9	566.4 + 164.1
lung, spleen	X62528	ribonuclease inhibitor	0.927043	0.00966545	308.6 + 132.8	324.2 + 187.5	371.1 + 171.9	304.7 + 117.2	468.8 + 214.8	460.9 + 183.6
lung, spleen	mwgrat10K#6817	expression: liver; strains: shrsp; similar to pir nf00500913 lim domain-binding protein 1 (nuclear lim interactor) - mus musculus	0.926519	0.0129959	316.4 + 183.6	269.5 + 168	367.2 + 234.4	335.9 + 183.6	570.3 + 261.7	496.1 + 289.1
lung, spleen	NM_017113	epithelin 1 & 2; granulin; grn	0.926007	0.00514482	324.2 + 152.3	320.3 + 195.3	378.9 + 203.1	308.6 + 156.3	468.8 + 179.7	500 + 210.9
lung, spleen	NM_053563	"nuclear rna helicase, decd variant of dead box family ddxl; helicase"	0.924594	0.0843763	429.7 + 218.8	406.3 + 214.8	492.2 + 253.9	406.3 + 183.6	613.3 + 230.5	582 + 265.6
lung, spleen	mwgrat10K#8139	"expression: liver brain; strains: wistar_kyoto; similar to gbp|ak007492|ak007492_1 riken full-length enriched library, clone:1810014b23 - mus musculus"	0.923125	0.00114438	187.5 + 58.6	152.3 + 66.4	171.9 + 50.8	183.6 + 62.5	257.8 + 132.8	238.3 + 89.8
lung, spleen	D10729	proteasome subunit rc1	0.923079	5.06e-07	250 + 128.9	304.7 + 148.4	382.8 + 195.3	347.7 + 156.3	535.2 + 250	613.3 + 210.9
lung, spleen	AF005929	cadherin-14	0.921676	3.2e-06	425.8 + 101.6	375 + 117.2	468.8 + 148.4	437.5 + 125	589.8 + 156.3	613.3 + 132.8
lung, spleen	AF159356	munc13-4 protein munc13-4	0.92041	0.00126302	218.8 + 140.6	187.5 + 74.2	179.7 + 66.4	156.3 + 43	277.3 + 164.1	273.4 + 121.1
lung, spleen	mwgrat10K#6953	expression: brain; strains: sprague_dawley wistar_kyoto; similar to gbp|bc011465|bc011465_1 riken cdna 1110023p21 gene - mus musculus	0.918831	2.11e-16	242.2 + 160.2	226.6 + 93.8	261.7 + 160.2	218.8 + 117.2	476.6 + 179.7	718.8 + 144.5
lung, spleen	NM_012984	myosin heavy chain myr5; ixb	0.918037	1.01e-09	296.9 + 128.9	207 + 78.1	308.6 + 125	218.8 + 62.5	468.8 + 160.2	457 + 171.9
lung, spleen	NM_031799	paired box gene 4 pax4; pax4a; pax4b	0.916526	6.5e-06	320.3 + 109.4	234.4 + 85.9	293 + 101.6	277.3 + 101.6	402.3 + 109.4	402.3 + 140.6
lung, spleen	X63281	n-myc protein n-myc	0.913495	0.00199206	191.4 + 78.1	179.7 + 74.2	168 + 39.1	148.4 + 46.9	234.4 + 97.7	261.7 + 117.2
lung, spleen	mwgrat10K#8312	expression: kidney brain heart; strains: shrsp sprague_dawley wistar_kyoto; mwg own new gene sequence	0.912764	0.00093106	187.5 + 58.6	257.8 + 97.7	234.4 + 78.1	203.1 + 117.2	324.2 + 160.2	328.1 + 183.6
lung, spleen	NM_017006	glucose-6-phosphate dehydrogenase g6pd; gd aa 1-515	0.912196	2.52e-09	273.4 + 109.4	168 + 58.6	238.3 + 66.4	195.3 + 50.8	378.9 + 168	375 + 164.1
lung, spleen	U60085	cytochrome p450olf3 cyp3a9; p450 3a9	0.911546	3.83e-08	257.8 + 101.6	238.3 + 74.2	242.2 + 54.7	332 + 113.3	414.1 + 140.6	457 + 187.5
lung, spleen	mwgrat10K#7031	expression: brain kidney; strains: wistar_kyoto; similar to pir nf00847505 coro1a protein (tryptophane aspartate-containing coat protein) - rattus norvegicus	0.910779	1.35e-09	363.3 + 179.7	285.2 + 183.6	304.7 + 156.3	226.6 + 128.9	492.2 + 164.1	628.9 + 183.6
lung, spleen	AF349115	cxc chemokine rtck1 rtck1	0.909749	0.000404208	171.9 + 54.7	144.5 + 54.7	183.6 + 70.3	187.5 + 62.5	226.6 + 70.3	253.9 + 132.8
lung, spleen	NM_022634	leucocyte specific transcript 1 lst1; b144	0.909406	4.67e-05	242.2 + 97.7	355.5 + 144.5	277.3 + 105.5	324.2 + 132.8	464.8 + 191.4	437.5 + 203.1
lung, spleen	AF074609	mhc class i antigen rt1.ec3	0.90914	1.8e-07	160.2 + 50.8	203.1 + 89.8	222.7 + 78.1	179.7 + 39.1	367.2 + 164.1	293 + 156.3
lung, spleen	AF329827	zyxin	0.909093	0.00670965	402.3 + 175.8	464.8 + 250	468.8 + 230.5	433.6 + 183.6	699.2 + 214.8	582 + 230.5
lung, spleen	X16262	myosin heavy chain 21 aa 621	0.907305	0.000418543	250 + 82	234.4 + 97.7	265.6 + 97.7	296.9 + 156.3	367.2 + 128.9	371.1 + 128.9
lung, spleen	mwgrat10K#8741	expression: kidney; strains: wistar_kyoto; similar to gbp|af182293|af182293_1 u6 snrna-associated sm-like protein lsm7 - homo sapiens	0.906447	0.00176468	570.3 + 160.2	500 + 195.3	535.2 + 191.4	453.1 + 187.5	628.9 + 187.5	695.3 + 148.4
lung, spleen	NM_057124	"pyrimidinergic receptor p2y, g-protein coupled, 6 p2ry6; novel g protein-coupled p2"	0.903774	1.29e-05	222.7 + 66.4	179.7 + 46.9	226.6 + 70.3	175.8 + 46.9	281.3 + 93.8	293 + 117.2
lung, spleen	AF036335	nono/p54nrb homolog	0.90323	0.00139477	285.2 + 171.9	179.7 + 93.8	281.3 + 171.9	289.1 + 144.5	394.5 + 226.6	429.7 + 250
lung, spleen	NM_053340	opioid growth factor receptor ogfr	0.902592	0.0879088	367.2 + 128.9	320.3 + 152.3	378.9 + 175.8	312.5 + 128.9	484.4 + 214.8	453.1 + 226.6
lung, spleen	L20992	t cell receptor	0.902146	0.000203178	281.3 + 109.4	234.4 + 82	300.8 + 156.3	257.8 + 101.6	355.5 + 140.6	418 + 160.2
lung, spleen	mwgrat10K#7217	"expression: brain heart; strains: shrsp; similar to gbp|ak010310|ak010310_1 riken full-length enriched library, clone:2400010f03 - mus musculus"	0.898623	0.00680791	218.8 + 85.9	199.2 + 82	261.7 + 132.8	253.9 + 109.4	347.7 + 160.2	339.8 + 156.3
lung, spleen	mwgrat10K#7487	expression: liver brain; strains: shrsp sprague_dawley wistar_kyoto; similar to pir nf00959339 hypothetical 49.8 kda protein (fragment) - mus musculus	0.896731	0.00855758	269.5 + 136.7	203.1 + 85.9	281.3 + 160.2	265.6 + 121.1	437.5 + 214.8	355.5 + 195.3
lung, spleen	mwgrat10K#7205	expression: brain; strains: shrsp wistar_kyoto; similar to gbp|u20497|u20497_1 p19 protein - mus musculus	0.896696	3.86e-06	261.7 + 101.6	203.1 + 97.7	199.2 + 66.4	160.2 + 50.8	320.3 + 117.2	347.7 + 171.9
lung, spleen	NM_053970	neurotensin-degrading neutral metalloendopeptidase; neurolysin metallopeptidase m3 family nln	0.895506	0.00416769	168 + 58.6	148.4 + 66.4	164.1 + 50.8	210.9 + 113.3	261.7 + 164.1	250 + 128.9
lung, spleen	AF036537	homocysteine respondent protein hcyp2	0.894982	0.000613802	152.3 + 46.9	179.7 + 85.9	199.2 + 85.9	199.2 + 93.8	242.2 + 93.8	304.7 + 168
lung, spleen	AJ132008	phocein protein phocein	0.894213	7.08e-05	168 + 62.5	195.3 + 78.1	191.4 + 93.8	183.6 + 82	324.2 + 128.9	242.2 + 140.6
lung, spleen	mwgrat10K#7574	expression: brain kidney; strains: shrsp wistar_kyoto; similar to gbp|bc008859|bc008859_1 hypothetical protein mgc4607 - homo sapiens	0.893174	0.000148813	293 + 148.4	199.2 + 85.9	218.8 + 78.1	265.6 + 105.5	359.4 + 156.3	386.7 + 179.7
lung, spleen	mwgrat10K#7279	expression: brain kidney; strains: sprague_dawley wistar_kyoto; similar to pir nf00959456 translocated promoter region protein (fragment) - mus musculus	0.891355	3.26e-05	218.8 + 82	144.5 + 70.3	191.4 + 70.3	191.4 + 66.4	265.6 + 148.4	293 + 125
lung, spleen	mwgrat10K#7739	expression: kidney brain; strains: shrsp wistar_kyoto; similar to pir nf00499045 pescadillo homolog 1 - mus musculus	0.891344	7.74e-07	410.2 + 179.7	265.6 + 132.8	367.2 + 121.1	328.1 + 125	496.1 + 160.2	550.8 + 156.3
lung, spleen	mwgrat10K#9595	expression: kidney; strains: shrsp; similar to gbp|bc011981|bc011981_1 similar to riken cdna 1700023o11 gene - homo sapiens	0.891155	0.00051043	195.3 + 62.5	168 + 58.6	226.6 + 89.8	246.1 + 117.2	296.9 + 148.4	335.9 + 164.1
lung, spleen	NM_012900	ameloblastin precursor; ambn; amelin 2	0.889932	0.000569033	382.8 + 132.8	293 + 125	386.7 + 160.2	324.2 + 93.8	484.4 + 136.7	460.9 + 175.8
lung, spleen	NM_022955	megf6 egfl3	0.887019	0.000429956	199.2 + 89.8	179.7 + 82	191.4 + 125	140.6 + 39.1	265.6 + 125	246.1 + 117.2
lung, spleen	NM_030585	fos-related antigen fra	0.886917	0.0032147	171.9 + 54.7	171.9 + 66.4	222.7 + 78.1	218.8 + 62.5	273.4 + 136.7	300.8 + 183.6
lung, spleen	mwgrat10K#7424	expression: liver brain; strains: shrsp wistar_kyoto; similar to gbp|m89641|m89641_1 ifnar interferon alpha/beta receptor - mus musculus	0.886732	5.82e-06	214.8 + 74.2	171.9 + 58.6	191.4 + 70.3	187.5 + 62.5	289.1 + 93.8	273.4 + 89.8
lung, spleen	AF385833	rac1	0.886475	0.00251678	363.3 + 183.6	293 + 140.6	390.6 + 175.8	410.2 + 171.9	507.8 + 214.8	531.3 + 191.4
lung, spleen	L08814	ciidbp	0.886125	8.56e-05	257.8 + 144.5	164.1 + 62.5	277.3 + 136.7	253.9 + 117.2	367.2 + 191.4	418 + 226.6
lung, spleen	mwgrat10K#6998	"expression: brain heart; strains: shrsp wistar_kyoto; similar to gbp|ak005397|ak005397_1 riken full-length enriched library, clone:1600002k03 - mus musculus"	0.886057	5.12e-06	261.7 + 105.5	277.3 + 109.4	394.5 + 195.3	335.9 + 132.8	519.5 + 203.1	511.7 + 175.8
lung, spleen	NM_013069	cd74 antigen invariant polpypeptide of major histocompatibility class ii antigen-associated cd74; chain gamma aa 1 - 216; 1-280	0.884211	5.55e-05	453.1 + 132.8	562.5 + 187.5	570.3 + 183.6	558.6 + 132.8	710.9 + 148.4	738.3 + 160.2
lung, spleen	NM_021909	related to ion channel; fxyd5	0.883958	1.53e-05	293 + 113.3	339.8 + 164.1	324.2 + 140.6	191.4 + 97.7	449.2 + 226.6	503.9 + 246.1
lung, spleen	AF062594	nucleosome assembly protein	0.882044	0.00222528	339.8 + 203.1	234.4 + 132.8	289.1 + 179.7	253.9 + 156.3	445.3 + 203.1	414.1 + 222.7
lung, spleen	J02712	protease ii prt	0.881615	5.15e-07	160.2 + 50.8	132.8 + 46.9	136.7 + 39.1	144.5 + 35.2	234.4 + 70.3	183.6 + 50.8
lung, spleen	mwgrat10K#9717	expression: kidney; strains: shrsp; mwg own new gene sequence	0.876435	2.87e-05	410.2 + 203.1	453.1 + 187.5	449.2 + 207	289.1 + 160.2	593.8 + 210.9	644.5 + 222.7
lung, spleen	NM_012889	vascular cell adhesion molecule 1 vcam-1; molecule-1; vcam1	0.876346	2e-06	203.1 + 74.2	183.6 + 121.1	199.2 + 89.8	160.2 + 105.5	277.3 + 140.6	394.5 + 183.6
lung, spleen	NM_053926	"phosphatidylinositol-4-phosphate 5-kinase, type ii, alpha pip5k2a; phosphatidylinositol 5-phosphate 4-kinase pipk2"	0.875653	9.8e-08	175.8 + 54.7	148.4 + 46.9	152.3 + 58.6	156.3 + 39.1	222.7 + 89.8	320.3 + 140.6
lung, spleen	NM_017194	acetylcholine receptor epsilon subunit preprotein aa -20 to 473; chrne; epsilon-subunit	0.874702	4.81e-05	210.9 + 46.9	187.5 + 54.7	253.9 + 74.2	218.8 + 62.5	308.6 + 117.2	296.9 + 109.4
lung, spleen	D88461	n-wasp	0.873499	0.000120027	175.8 + 46.9	179.7 + 46.9	226.6 + 74.2	226.6 + 54.7	285.2 + 93.8	277.3 + 136.7
lung, spleen	U31168	sh3 domain binding protein cr16	0.873457	8.64e-05	293 + 89.8	230.5 + 82	300.8 + 105.5	273.4 + 109.4	378.9 + 117.2	398.4 + 156.3
lung, spleen	NM_022384	achaete-scute complex drosophila homolog-like 1 ascl1; put. mash-1 product	0.872523	5.9e-07	355.5 + 85.9	312.5 + 105.5	347.7 + 105.5	429.7 + 101.6	492.2 + 109.4	484.4 + 136.7
lung, spleen	U56822	ly-49.12 antigen	0.870477	2.28e-05	160.2 + 46.9	156.3 + 43	164.1 + 35.2	171.9 + 43	210.9 + 70.3	257.8 + 93.8
lung, spleen	NM_022391	pituitary tumor transforming gene protein pttg; tumor-transforming 1 pttg1	0.870407	5.88e-05	300.8 + 164.1	304.7 + 160.2	355.5 + 210.9	332 + 152.3	437.5 + 191.4	585.9 + 199.2
lung, spleen	NM_031797	"kangai 1 suppression of tumorigenicity 6, prostate kai1; metastasis suppressor homolog"	0.870351	0.00104123	207 + 74.2	179.7 + 66.4	265.6 + 148.4	222.7 + 113.3	328.1 + 164.1	328.1 + 179.7
lung, spleen	AF082535	type iii multi-pass transmembrane protein	0.869414	1.08e-05	179.7 + 85.9	195.3 + 82	207 + 117.2	132.8 + 27.3	257.8 + 117.2	320.3 + 168
lung, spleen	mwgrat10K#8068	expression: liver heart; strains: shrsp; similar to gbp|aj401361|aj401361_1 ifi75 putative nuclear protein - mus caroli	0.86712	0.00116683	234.4 + 85.9	253.9 + 97.7	285.2 + 156.3	261.7 + 105.5	343.8 + 152.3	437.5 + 191.4
lung, spleen	M55075	type iii adenylyl cyclase adenylyl cyclase	0.865517	7.88e-06	351.6 + 101.6	261.7 + 101.6	378.9 + 128.9	324.2 + 132.8	472.7 + 183.6	546.9 + 214.8
lung, spleen	mwgrat10K#8422	expression: liver; strains: shrsp; similar to gbp|bc014688|bc014688_1 similar to peter pan (drosophila) homolog - mus musculus	0.863444	7.48e-05	257.8 + 93.8	175.8 + 58.6	234.4 + 89.8	300.8 + 125	363.3 + 152.3	394.5 + 210.9
lung, spleen	NM_021687_1	receptor tyrosine kinase erbb4	0.86016	2.22e-06	539.1 + 168	445.3 + 132.8	562.5 + 156.3	453.1 + 117.2	695.3 + 136.7	664.1 + 164.1
lung, spleen	J05087_1	unknown protein	0.859721	5.62e-05	296.9 + 140.6	238.3 + 97.7	339.8 + 105.5	324.2 + 125	421.9 + 132.8	429.7 + 140.6
lung, spleen	mwgrat10K#8907	expression: liver kidney brain heart; strains: shrsp sprague_dawley wistar_kyoto; similar to gbp|u09192|u09192_1 thymic shared antigen-1 - mus musculus	0.856682	5.48e-07	343.8 + 179.7	402.3 + 156.3	429.7 + 195.3	246.1 + 125	601.6 + 210.9	554.7 + 199.2
lung, spleen	M25347	cyclic nucleotide phosphodiesterase	0.855759	7.62e-07	378.9 + 164.1	285.2 + 156.3	375 + 152.3	394.5 + 152.3	671.9 + 218.8	496.1 + 168
lung, spleen	mwgrat10K#7777	expression: brain; strains: shrsp sprague_dawley; similar to gbp|y09632|y09632_1 rabkinesin-6 - mus musculus	0.855152	8.2e-07	183.6 + 66.4	168 + 58.6	238.3 + 78.1	234.4 + 78.1	293 + 74.2	351.6 + 179.7
lung, spleen	mwgrat10K#7282	expression: liver brain kidney; strains: sprague_dawley wistar_kyoto; similar to pir nf00525397 protein hspc020 - mus musculus	0.854892	0.000295728	293 + 128.9	234.4 + 85.9	351.6 + 179.7	261.7 + 97.7	425.8 + 148.4	437.5 + 191.4
lung, spleen	NM_031538	"cd8 antigen, alpha-chain cd8a; ox-8 antigen"	0.853773	3.45e-05	210.9 + 62.5	179.7 + 54.7	214.8 + 74.2	183.6 + 54.7	269.5 + 132.8	382.8 + 214.8
lung, spleen	X53949	udp-galactose 4-epimerase aa 1-347	0.853208	0.00261966	324.2 + 85.9	332 + 164.1	296.9 + 105.5	320.3 + 113.3	453.1 + 125	390.6 + 140.6
lung, spleen	NM_013169	cd3 antigen delta polypeptide cd3d; precursor protein aa -21 to 152	0.851115	0.000177217	496.1 + 183.6	488.3 + 156.3	488.3 + 160.2	539.1 + 171.9	632.8 + 144.5	746.1 + 160.2
lung, spleen	X62329	t-cell receptor v-alpha j-alpha rvalphaq4a13	0.849885	0.0414615	171.9 + 43	187.5 + 74.2	187.5 + 62.5	168 + 58.6	218.8 + 97.7	269.5 + 136.7
lung, spleen	NM_023994	candidate taste receptor t2r3	0.849231	2.62e-05	207 + 66.4	210.9 + 89.8	199.2 + 54.7	191.4 + 66.4	265.6 + 128.9	414.1 + 214.8
lung, spleen	U10188	polo like kinase plk	0.844692	3.03e-06	140.6 + 46.9	136.7 + 39.1	140.6 + 39.1	152.3 + 43	187.5 + 66.4	269.5 + 128.9
lung, spleen	NM_023092	unconventional myosin myr2 i heavy chain myr2; myr 2	0.844672	4.7e-05	332 + 97.7	441.4 + 171.9	449.2 + 164.1	332 + 125	593.8 + 210.9	535.2 + 175.8
lung, spleen	NM_017207	vanilloid receptor-like protein 1 vrl-1; ion channel; stretch activated 2b rsac2b; vrl1	0.842954	2.6e-08	164.1 + 50.8	140.6 + 50.8	144.5 + 50.8	144.5 + 35.2	277.3 + 140.6	218.8 + 82
lung, spleen	mwgrat10K#6911	"expression: kidney brain; strains: sprague_dawley wistar_kyoto; similar to pir nf00520549 cleavage and polyadenylation specificity factor, 160 kda subunit (cpsf 160 kda subunit) - mus musculus"	0.842745	0.016834	316.4 + 195.3	218.8 + 101.6	273.4 + 152.3	316.4 + 136.7	468.8 + 218.8	351.6 + 210.9
lung, spleen	NM_017248	heterogeneous nuclear ribonucleoprotein a1 hnrpa1; helix destabilizing protein	0.840092	0.00100098	464.8 + 242.2	332 + 187.5	480.5 + 246.1	519.5 + 207	636.7 + 265.6	648.4 + 199.2
lung, spleen	NM_013139	colipase pancreatic clps	0.839642	0.000143771	203.1 + 85.9	210.9 + 66.4	230.5 + 74.2	203.1 + 54.7	281.3 + 148.4	347.7 + 109.4
lung, spleen	U62315	alpha globin gloa	0.839551	2.67e-05	445.3 + 230.5	644.5 + 179.7	535.2 + 242.2	558.6 + 195.3	730.5 + 144.5	765.6 + 140.6
lung, spleen	mwgrat10K#9019	"expression: brain; strains: sprague_dawley; similar to gbp|x13586|x13586_1 mus musculus murine mrna for 2,3-bisphosphoglycerate mutase (bpgm; ec 5.4.2.4); 2,3-bisphosphoglycerate mutase (aa 1 - 259)."	0.837787	0.000803856	296.9 + 171.9	238.3 + 121.1	312.5 + 187.5	214.8 + 78.1	390.6 + 222.7	527.3 + 277.3
lung, spleen	AB008110_1	rt1-dob	0.836586	0.000813137	261.7 + 66.4	226.6 + 82	312.5 + 105.5	293 + 125	355.5 + 117.2	386.7 + 171.9
lung, spleen	NM_022502	palmitoyl-protein thioesterase ppt	0.835129	5.23e-05	250 + 121.1	171.9 + 85.9	261.7 + 132.8	218.8 + 82	425.8 + 203.1	335.9 + 171.9
lung, spleen	D28557	ryb-a; yb2	0.834991	4.72e-07	367.2 + 132.8	464.8 + 175.8	511.7 + 168	550.8 + 152.3	648.4 + 164.1	687.5 + 156.3
lung, spleen	U50355	neutrophil defensin 4 ratnp-4; ratnp-3 precursor; 3a ratnp-3a; 3b ratnp-3b	0.83279	2.24e-09	312.5 + 105.5	234.4 + 82	304.7 + 97.7	335.9 + 113.3	386.7 + 93.8	539.1 + 183.6
lung, spleen	NM_013036	somatostatin receptor subtype 4 major hippocampal somatostatin receptor sstr4 sstr4	0.83171	2.51e-05	148.4 + 43	136.7 + 43	152.3 + 50.8	152.3 + 39.1	191.4 + 66.4	226.6 + 78.1
lung, spleen	NM_022207	transmembrane receptor unc5h2 unc5h2	0.830607	7.73e-06	191.4 + 54.7	175.8 + 54.7	187.5 + 66.4	191.4 + 54.7	230.5 + 113.3	343.8 + 156.3
lung, spleen	NM_031539	"cd8 antigen, beta-chain cd8b; 37k protein aa -21 to 187"	0.830221	6.47e-05	132.8 + 39.1	117.2 + 31.3	136.7 + 43	128.9 + 35.2	160.2 + 54.7	214.8 + 97.7
lung, spleen	NM_022591	telomerase protein component 1 tep1; tlp1	0.829568	0.000130616	289.1 + 113.3	281.3 + 125	339.8 + 164.1	289.1 + 140.6	507.8 + 191.4	414.1 + 191.4
lung, spleen	NM_012873	protamine 2 prm2	0.829234	0.00163275	277.3 + 132.8	246.1 + 97.7	238.3 + 85.9	242.2 + 89.8	355.5 + 179.7	421.9 + 183.6
lung, spleen	NM_030989_1	tumor protein p53 li-fraumeni syndrome tp53; alternative splice isoform p35/has; suppressor; mutant; nuclear aa 1 - 391	0.828086	0.000398227	136.7 + 50.8	164.1 + 58.6	171.9 + 74.2	175.8 + 66.4	203.1 + 74.2	253.9 + 128.9
lung, spleen	NM_053675	spermatogenesis associated 2; spata2	0.826825	2.34e-05	281.3 + 93.8	214.8 + 70.3	293 + 101.6	238.3 + 74.2	347.7 + 109.4	343.8 + 97.7
lung, spleen	NM_057195	brain-enriched wd-repeat protein bwd; homolog of c. elegans smu-1	0.826426	0.00100277	265.6 + 97.7	230.5 + 105.5	335.9 + 171.9	343.8 + 136.7	445.3 + 210.9	410.2 + 199.2
lung, spleen	NM_031035	guanine nucleotide-binding protein alpha subunit; gtp-binding; g-alpha-i2 gnai2	0.82085	0.0141602	371.1 + 203.1	386.7 + 203.1	429.7 + 222.7	367.2 + 195.3	648.4 + 261.7	543 + 230.5
lung, spleen	mwgrat10K#7665	expression: kidney; strains: wistar_kyoto; similar to gbp|bc005481|bc005481_1 similar to elastin microfibril interface located protein - mus musculus	0.818793	0.000356277	238.3 + 93.8	375 + 168	421.9 + 203.1	324.2 + 179.7	558.6 + 238.3	503.9 + 234.4
lung, spleen	mwgrat10K#8973	expression: brain; strains: sprague_dawley; similar to pir nf00518519 fk506-binding protein 7 precursor (ec 5.2.1.8) (fkbp-23) (peptidyl- prolyl cis-trans isomerase) (ppiase) (rotamase) - mus musculus	0.817537	1.35e-06	203.1 + 58.6	183.6 + 62.5	187.5 + 50.8	168 + 43	324.2 + 156.3	214.8 + 66.4
lung, spleen	NM_053538	lysosomal-associated protein transmembrane 5 laptm5; gcd-10 gcd-10s	0.815428	3.47e-05	230.5 + 89.8	265.6 + 152.3	316.4 + 234.4	250 + 109.4	429.7 + 230.5	511.7 + 218.8
lung, spleen	NM_022283_1	"allograft inflammatory factor-1 splice variant g1; mrf-1; iba1, ionized calcium binding adapter molecule 1; factor aif1; balloon angioplasty responsive transcript bart1; bart-1"	0.814842	1.39e-07	320.3 + 168	234.4 + 89.8	378.9 + 187.5	394.5 + 140.6	460.9 + 218.8	636.7 + 207
lung, spleen	NM_053520_1	e74-like factor 1 ets domain transcription factor elf1; elf-1; ets-family	0.810685	7.97e-08	203.1 + 66.4	175.8 + 46.9	187.5 + 54.7	187.5 + 46.9	304.7 + 93.8	265.6 + 82
lung, spleen	AF003944	ovalbumin upstream promoter beta nuclear receptor rcoupb	0.809695	0.00157448	359.4 + 144.5	269.5 + 105.5	375 + 156.3	335.9 + 125	449.2 + 144.5	437.5 + 156.3
lung, spleen	AF084932	class ii mhc rt1.d a beta-chain precursor rt1.d a; n; u; e-beta protein; aa -26 to 238	0.808719	1.79e-13	265.6 + 101.6	386.7 + 183.6	550.8 + 183.6	503.9 + 179.7	707 + 160.2	722.7 + 168
lung, spleen	NM_012627	camp-dependent protein kinase catalytic subunit binding inhibtor 2 pkib; inhibitor	0.808299	0.000106482	156.3 + 62.5	156.3 + 43	164.1 + 58.6	132.8 + 39.1	250 + 128.9	210.9 + 74.2
lung, spleen	V01257	unidentified reading frame	0.806522	0.000169686	265.6 + 121.1	253.9 + 113.3	304.7 + 78.1	230.5 + 97.7	347.7 + 140.6	433.6 + 168
lung, spleen	NM_022715	major vault protein mvp	0.804425	1.43e-10	277.3 + 97.7	433.6 + 148.4	503.9 + 156.3	410.2 + 121.1	656.3 + 175.8	597.7 + 203.1
lung, spleen	X15836	oncomodulin	0.802184	3.57e-17	304.7 + 113.3	246.1 + 101.6	281.3 + 89.8	234.4 + 70.3	382.8 + 144.5	726.6 + 152.3
lung, spleen	X56596_1	mhc a-beta rt1.b-b-beta cell surface glycoprotein; integral membrane protein rt1.b; rt1.b-1 beta-chain	0.801546	1.04e-05	242.2 + 132.8	332 + 191.4	390.6 + 218.8	316.4 + 183.6	476.6 + 238.3	605.5 + 199.2
lung, spleen	mwgrat10K#7638	expression: liver kidney brain; strains: shrsp sprague_dawley wistar_kyoto; similar to pir nf00521354 baf57 - mus musculus	0.798069	0.000129344	300.8 + 148.4	238.3 + 74.2	351.6 + 140.6	375 + 136.7	425.8 + 148.4	433.6 + 179.7
lung, spleen	NM_024133	huntingtin-associated protein 1 hap1; rhap1-a	0.794516	4.17e-06	343.8 + 93.8	328.1 + 121.1	304.7 + 78.1	277.3 + 85.9	460.9 + 175.8	546.9 + 226.6
lung, spleen	NM_019297	"cholinergic receptor, nicotinic, beta polypeptide 2 chrnb2; nicotinic acetylcholine receptor subunit"	0.79111	6.26e-05	320.3 + 101.6	230.5 + 70.3	293 + 74.2	324.2 + 93.8	363.3 + 85.9	363.3 + 109.4
lung, spleen	NM_017175	cardiolipin/protease-activated protein kinase-1 pak-1; pkn; kinase c-like 1 prkcl1	0.784274	1.6e-05	312.5 + 132.8	312.5 + 89.8	355.5 + 97.7	289.1 + 82	480.5 + 136.7	418 + 117.2
lung, spleen	mwgrat10K#8261	expression: brain heart kidney; strains: shrsp wistar_kyoto; mwg own new gene sequence	0.783781	0.000369854	257.8 + 54.7	214.8 + 82	285.2 + 78.1	261.7 + 70.3	324.2 + 89.8	324.2 + 109.4
lung, spleen	mwgrat10K#6913	expression: kidney brain; strains: shrsp wistar_kyoto; similar to pir nf00524572 dna helicase - mus musculus	0.782612	0.000654952	253.9 + 136.7	222.7 + 93.8	246.1 + 97.7	144.5 + 58.6	304.7 + 144.5	293 + 152.3
lung, spleen	NM_031328	b-cell cll/lymphoma 10 bcl10; r-rcd1	0.780768	0.00828312	179.7 + 62.5	195.3 + 78.1	218.8 + 85.9	218.8 + 62.5	289.1 + 132.8	253.9 + 93.8
lung, spleen	mwgrat10K#7366	expression: liver brain; strains: sprague_dawley wistar_kyoto; similar to gbp|bc006598|bc006598_1 riken cdna 0610011e17 gene - mus musculus	0.779342	6.8e-05	238.3 + 89.8	160.2 + 74.2	253.9 + 113.3	242.2 + 101.6	293 + 152.3	339.8 + 128.9
lung, spleen	X05472	orf1	0.778128	0.000412592	492.2 + 156.3	589.8 + 160.2	578.1 + 156.3	523.4 + 168	652.3 + 152.3	730.5 + 136.7
lung, spleen	S73971	muscarinic acetylcholine receptor m1	0.777641	4.21e-08	339.8 + 93.8	269.5 + 78.1	421.9 + 121.1	410.2 + 136.7	503.9 + 121.1	500 + 140.6
lung, spleen	NM_017124	cd37 antigen cd37	0.771863	3.23e-14	289.1 + 85.9	316.4 + 117.2	312.5 + 113.3	293 + 113.3	585.9 + 179.7	691.4 + 160.2
lung, spleen	NM_017095	"ccaat / enhancer binding protein c/ebp, epsilon cebpe; ccaat/enhancer"	0.771446	3.33e-05	222.7 + 89.8	242.2 + 70.3	253.9 + 93.8	265.6 + 101.6	363.3 + 156.3	406.3 + 175.8
lung, spleen	mwgrat10K#9076	expression: heart; strains: sprague_dawley; similar to pir nf00099434 exosome complex exonuclease rrp42 (ec 3.1.13.-) (ribosomal rna processing protein 42) (p8) - homo sapiens	0.768087	1.92e-05	187.5 + 50.8	168 + 70.3	199.2 + 58.6	199.2 + 62.5	332 + 148.4	285.2 + 132.8
lung, spleen	NM_019165	interferon-gamma inducing factor precursor igif; interleukin-18 il-18; interleukin 18 il18	0.766533	0.00113797	121.1 + 39.1	113.3 + 31.3	132.8 + 46.9	132.8 + 39.1	175.8 + 70.3	199.2 + 109.4
lung, spleen	NM_022205	chemokine receptor cxcr4 cxcr4; cxc ccr4; lcr1	0.765	7.09e-11	132.8 + 50.8	226.6 + 101.6	132.8 + 46.9	136.7 + 43	328.1 + 164.1	265.6 + 144.5
lung, spleen	NM_012894	"adenosine deaminase, rna-specific, b1 adarb1; double-stranded rna-specific editase red1"	0.763717	3.4e-10	261.7 + 97.7	203.1 + 74.2	289.1 + 97.7	242.2 + 62.5	410.2 + 62.5	371.1 + 113.3
lung, spleen	U95920	pcm-1	0.754795	4.41e-05	543 + 210.9	414.1 + 168	574.2 + 207	613.3 + 179.7	718.8 + 168	687.5 + 140.6
lung, spleen	NM_031832	ige binding protein lgals3	0.749894	1.26e-10	218.8 + 97.7	293 + 128.9	304.7 + 160.2	386.7 + 140.6	632.8 + 218.8	535.2 + 191.4
lung, spleen	NM_020074	chondroitin sulfate proteoglycan core protein precursor; peptide; pgsg	0.748556	1.38e-05	289.1 + 132.8	320.3 + 191.4	375 + 179.7	207 + 105.5	585.9 + 265.6	480.5 + 222.7
lung, spleen	NM_019285	adenylyl cyclase type iv; 4 adcy4	0.745212	2.95e-10	203.1 + 58.6	257.8 + 97.7	257.8 + 78.1	230.5 + 50.8	457 + 160.2	398.4 + 168
lung, spleen	NM_019235	gamma-glutamyltransferase-like activity 1 ggtla1; gamma glutamyl transpeptidase-related enzyme	0.736485	4.6e-05	339.8 + 140.6	261.7 + 97.7	324.2 + 125	269.5 + 82	406.3 + 128.9	472.7 + 187.5
lung, spleen	X14254	invariant chain aa 1-280	0.7352	1.31e-09	210.9 + 70.3	347.7 + 195.3	347.7 + 183.6	261.7 + 136.7	644.5 + 222.7	554.7 + 218.8
lung, spleen	NM_012773	a-kinase anchoring protein akap; 220	0.731163	5.87e-07	343.8 + 128.9	312.5 + 97.7	363.3 + 105.5	402.3 + 132.8	523.4 + 148.4	582 + 183.6
lung, spleen	X58631	protein-tyrosine kinase csk	0.728857	7.9e-06	187.5 + 58.6	191.4 + 93.8	242.2 + 125	285.2 + 148.4	367.2 + 187.5	433.6 + 222.7
lung, spleen	NM_022265	programmed cell death 4 pdcd4; death-upregulated gene dug	0.727396	0.000390226	273.4 + 89.8	187.5 + 66.4	285.2 + 117.2	187.5 + 78.1	320.3 + 144.5	328.1 + 164.1
lung, spleen	NM_053587	s100 calcium-binding protein a9 calgranulin b s100a9; intracellular mrp14	0.721285	4.77e-22	210.9 + 85.9	183.6 + 105.5	183.6 + 54.7	261.7 + 82	644.5 + 187.5	574.2 + 210.9
lung, spleen	NM_054008	rgc32 protein rgc32; rgc-32	0.720088	2.51e-09	355.5 + 156.3	332 + 168	343.8 + 128.9	164.1 + 46.9	558.6 + 226.6	453.1 + 199.2
lung, spleen	mwgrat10K#7194	expression: kidney brain; strains: shrsp wistar_kyoto; similar to pir nf00990167 similar to yeast translation activator gcn1 (p1:a48126) - homo sapiens	0.701819	0.0116341	351.6 + 132.8	250 + 85.9	316.4 + 101.6	378.9 + 160.2	418 + 171.9	378.9 + 160.2
lung, spleen	mwgrat10K#8856	expression: kidney; strains: wistar_kyoto; similar to gbp|v00414|v00414_1 gallus gallus gallus gallus mrna coding for a variant histone h2a; histone h2a.	0.697781	3.19e-05	492.2 + 234.4	507.8 + 199.2	503.9 + 257.8	293 + 160.2	644.5 + 168	593.8 + 195.3
lung, spleen	NM_053879	neural cell adhesion protein big-2 precursor big-2; axonal-associated molecule axcam	0.639655	4.84e-08	289.1 + 109.4	203.1 + 70.3	312.5 + 105.5	191.4 + 54.7	414.1 + 140.6	375 + 152.3
spleen	AJ302650	rp59 protein rp59	0.995364	5.75e-12	125 + 39.1	121.1 + 35.2	121.1 + 27.3	128.9 + 39.1	140.6 + 43	335.9 + 183.6
spleen	NM_022505	rh blood group protein; rhesus	0.994393	2.18e-19	152.3 + 46.9	160.2 + 54.7	160.2 + 50.8	175.8 + 39.1	199.2 + 66.4	562.5 + 214.8
spleen	NM_023022	50 kd glycoprotein rh50; 50kd rhag	0.991882	1.73e-13	164.1 + 66.4	179.7 + 58.6	164.1 + 50.8	171.9 + 46.9	207 + 78.1	445.3 + 183.6
spleen	NM_012635	trypsinogen 1 is 3rd base in codon; i trp1; ii; pancreatic trypsin prss1; prss2	0.991129	7.4e-05	191.4 + 85.9	199.2 + 89.8	175.8 + 101.6	234.4 + 132.8	242.2 + 183.6	429.7 + 242.2
spleen	M17092	this cds feature is included to show the translation of the corresponding v_region. presently translation qualifiers on v_region features are illegal.; immunoglobulin lambda-chain; productively rearranged v-lambda-1	0.990991	1.35e-07	175.8 + 70.3	179.7 + 66.4	175.8 + 70.3	203.1 + 66.4	199.2 + 82	418 + 222.7
spleen	NM_012791	dual-specificity tyrosine- y -phosphorylation regulated kinase 1a dyrk; dual specificity yak1-related	0.99086	0.00537284	257.8 + 113.3	246.1 + 105.5	234.4 + 93.8	261.7 + 101.6	257.8 + 89.8	386.7 + 156.3
spleen	NM_031348	ficolin a fcna; ficolin-a	0.990816	3.69e-11	207 + 136.7	273.4 + 214.8	253.9 + 171.9	285.2 + 105.5	253.9 + 164.1	671.9 + 160.2
spleen	NM_031691	integrin alpha x cd11c itgax; d	0.988914	2.31e-11	128.9 + 46.9	136.7 + 50.8	128.9 + 43	160.2 + 66.4	148.4 + 39.1	339.8 + 175.8
spleen	mwgrat10K#6881	expression: liver brain; strains: shrsp sprague_dawley wistar_kyoto; similar to pir nf00416855 envelope protein - rat leukemia virus	0.986554	0.00169789	156.3 + 54.7	152.3 + 43	164.1 + 74.2	144.5 + 66.4	152.3 + 58.6	273.4 + 164.1
spleen	AF286344	immunoglobulin 4g6 light chain variable region	0.984049	1.02e-08	160.2 + 70.3	199.2 + 117.2	175.8 + 144.5	148.4 + 39.1	195.3 + 78.1	433.6 + 214.8
spleen	L07406	immunoglobulin kappa-chain igkv	0.983788	4.05e-17	117.2 + 43	128.9 + 50.8	113.3 + 43	121.1 + 31.3	160.2 + 54.7	363.3 + 144.5
spleen	M15402	immunoglobulin kappa-chain vj precursor	0.983262	2.61e-12	113.3 + 46.9	113.3 + 35.2	117.2 + 43	113.3 + 31.3	144.5 + 39.1	269.5 + 121.1
spleen	NM_031644	"prostaglandin d2 synthase 2, hematopoietic ptgds2; glutathione-dependent d"	0.982974	4.9e-11	128.9 + 46.9	132.8 + 46.9	121.1 + 43	164.1 + 46.9	132.8 + 43	332 + 175.8
spleen	NM_024158	deoxycytidine kinase dck	0.980516	0.00148968	207 + 89.8	230.5 + 101.6	234.4 + 140.6	207 + 97.7	230.5 + 128.9	394.5 + 203.1
spleen	NM_057209	"myosin light chain kinase 2, skeletal muscle mylk2; e.c. 2.7.1.37"	0.979792	3.99e-05	152.3 + 50.8	144.5 + 50.8	164.1 + 58.6	179.7 + 50.8	152.3 + 50.8	285.2 + 144.5
spleen	AF111111	sperm tail protein spag5	0.976276	4.93e-05	168 + 50.8	136.7 + 43	168 + 62.5	144.5 + 39.1	148.4 + 35.2	281.3 + 171.9
spleen	NM_023987	inhibitor of apoptosis protein 1 birc2	0.975531	2.68e-06	121.1 + 43	125 + 39.1	128.9 + 54.7	140.6 + 35.2	148.4 + 46.9	246.1 + 132.8
spleen	NM_019295	lymphocyte antigen cd5 cd5; glycoprotein	0.964019	1.33e-06	171.9 + 62.5	148.4 + 58.6	199.2 + 101.6	187.5 + 58.6	195.3 + 101.6	347.7 + 179.7
spleen	NM_019186	adp-ribosylation-like 4 arl4; arl	0.961818	7.71e-07	199.2 + 74.2	164.1 + 58.6	218.8 + 74.2	203.1 + 74.2	242.2 + 105.5	418 + 203.1
spleen	M22520	igl	0.961016	1.33e-09	125 + 46.9	207 + 144.5	168 + 121.1	160.2 + 66.4	234.4 + 121.1	496.1 + 273.4
spleen	AB004831	b29/ig-beta/cd79b b29/ig-beta	0.95758	1.09e-08	195.3 + 85.9	250 + 132.8	242.2 + 117.2	250 + 136.7	304.7 + 148.4	539.1 + 199.2
spleen	X64589	cyclin b	0.955586	7.2e-09	117.2 + 39.1	128.9 + 43	171.9 + 43	132.8 + 35.2	144.5 + 54.7	293 + 144.5
spleen	U17565	intestinal dna replication protein	0.953967	3.52e-08	140.6 + 46.9	140.6 + 43	164.1 + 70.3	121.1 + 27.3	175.8 + 66.4	316.4 + 191.4
spleen	U94913	"h-k-atpase alpha 2a subunit hkalpha2a; h,k+atpase; 2b hkalpha2b"	0.949638	1.04e-06	168 + 50.8	183.6 + 58.6	171.9 + 50.8	199.2 + 58.6	222.7 + 89.8	343.8 + 175.8
spleen	M87786	immunoglobulin light chain	0.947953	7.13e-18	168 + 43	171.9 + 66.4	187.5 + 70.3	191.4 + 58.6	402.3 + 214.8	566.4 + 222.7
spleen	mwgrat10K#9129	expression: liver; strains: sprague_dawley; similar to gbp|bc015003|bc015003_1 unknown (protein for mgc:23565) - homo sapiens	0.945602	1.22e-06	152.3 + 39.1	128.9 + 35.2	164.1 + 70.3	140.6 + 43	183.6 + 54.7	285.2 + 164.1
spleen	X62328	t-cell receptor v alpha j alpha rvalphat48a3	0.943352	1.47e-09	210.9 + 101.6	261.7 + 140.6	214.8 + 109.4	218.8 + 82	312.5 + 156.3	539.1 + 199.2
spleen	NM_024485	"cholinergic receptor, nicotinic, alpha polypeptide 1 muscle chrna1; acetylcholine receptor alpha-subunit"	0.94282	6.58e-05	199.2 + 70.3	195.3 + 78.1	179.7 + 74.2	214.8 + 74.2	242.2 + 113.3	359.4 + 171.9
spleen	L07408	immunoglobulin kappa light chain variable region; kappa-chain igkv	0.939054	3.57e-14	113.3 + 43	125 + 39.1	121.1 + 23.4	128.9 + 39.1	199.2 + 82	339.8 + 187.5
spleen	X56190	ecl	0.931223	0.00378219	199.2 + 62.5	191.4 + 62.5	195.3 + 66.4	234.4 + 62.5	226.6 + 82	296.9 + 125
spleen	NM_053372	secretory leukocyte protease inhibitor slpi	0.930867	7.25e-08	191.4 + 105.5	328.1 + 242.2	257.8 + 171.9	316.4 + 156.3	343.8 + 195.3	617.2 + 222.7
spleen	NM_019296	cell division cycle control protein 2 cdc2a; cdc2	0.927518	1.01e-06	164.1 + 66.4	250 + 191.4	179.7 + 78.1	203.1 + 89.8	234.4 + 93.8	406.3 + 187.5
spleen	M34238	ccaat binding transcription factor-b subunit cbf-b	0.926831	6.4e-05	144.5 + 54.7	171.9 + 109.4	156.3 + 58.6	148.4 + 50.8	175.8 + 82	300.8 + 156.3
spleen	L07399	immunoglobulin heavy chain ighv@	0.925809	1.03e-07	136.7 + 50.8	128.9 + 46.9	121.1 + 35.2	128.9 + 39.1	183.6 + 66.4	293 + 171.9
spleen	NM_017250	5-hydroxytryptamine serotonin receptor 2b htr2b; stomach fundus srl	0.925564	5.98e-08	199.2 + 66.4	226.6 + 82	183.6 + 78.1	144.5 + 39.1	234.4 + 78.1	394.5 + 218.8
spleen	D16237	cdc25b	0.925305	0.00056093	246.1 + 132.8	218.8 + 109.4	230.5 + 121.1	171.9 + 58.6	234.4 + 125	382.8 + 195.3
spleen	M13800	immunoglobulin mu-chain igm; mu-immunoglobulin	0.918268	1.9e-16	160.2 + 66.4	195.3 + 128.9	187.5 + 105.5	226.6 + 125	375 + 230.5	687.5 + 160.2
spleen	X60370	microtubule associated protein map; neuraxin aa 1-863	0.917819	0.000720574	191.4 + 117.2	152.3 + 62.5	168 + 70.3	148.4 + 50.8	203.1 + 70.3	285.2 + 152.3
spleen	AF091111	nectin-1	0.914821	0.00141395	156.3 + 54.7	152.3 + 62.5	187.5 + 85.9	195.3 + 85.9	175.8 + 70.3	277.3 + 144.5
spleen	M15254	platelet factor 4 precursor	0.913145	2.71e-12	195.3 + 101.6	335.9 + 222.7	191.4 + 97.7	175.8 + 70.3	320.3 + 148.4	601.6 + 226.6
spleen	J00741	immunoglobulin delta heavy chain constant region	0.908151	3.04e-06	203.1 + 62.5	164.1 + 54.7	199.2 + 70.3	164.1 + 46.9	207 + 50.8	289.1 + 105.5
spleen	X62323_1	pan-2; pan-1	0.90786	1.05e-05	183.6 + 70.3	238.3 + 136.7	195.3 + 66.4	199.2 + 70.3	277.3 + 113.3	367.2 + 156.3
spleen	NM_031657	"g protein-coupled receptor kinase 6, splice variant c grk6; 6 gprk6; grk6b"	0.904849	1.34e-06	171.9 + 66.4	164.1 + 66.4	183.6 + 101.6	136.7 + 39.1	222.7 + 121.1	324.2 + 168
spleen	mwgrat10K#7342	expression: liver brain; strains: shrsp wistar_kyoto; similar to gbp|m59288|m59288_1 ferrochelatase - mus musculus	0.899361	5.73e-08	226.6 + 101.6	242.2 + 101.6	234.4 + 113.3	359.4 + 113.3	277.3 + 136.7	531.3 + 210.9
spleen	X00336	ifn	0.897745	0.000683964	246.1 + 82	253.9 + 97.7	226.6 + 89.8	199.2 + 50.8	285.2 + 148.4	386.7 + 191.4
spleen	NM_053572	mt-protocadherin; kiaa1775	0.894951	8.89e-18	195.3 + 54.7	187.5 + 58.6	191.4 + 58.6	308.6 + 109.4	339.8 + 125	585.9 + 191.4
spleen	NM_012603	avian myelocytomatosis viral v-myc oncogene homolog myc; c-myc protein	0.89291	4.88e-08	132.8 + 43	132.8 + 54.7	132.8 + 39.1	148.4 + 50.8	191.4 + 93.8	277.3 + 132.8
spleen	AB026903_1	decay accelerating factor soluble-form precursor daf; decay-accelerating gpi-form	0.890118	2.26e-09	257.8 + 82	226.6 + 82	328.1 + 97.7	320.3 + 117.2	304.7 + 113.3	503.9 + 140.6
spleen	J04636	nicotinic acetylcholine receptor beta-3 subunit precursor	0.889657	7.36e-06	156.3 + 54.7	168 + 54.7	199.2 + 58.6	156.3 + 46.9	218.8 + 89.8	300.8 + 128.9
spleen	NM_019179	thymidylate synthase tyms	0.88916	0.000467505	125 + 43	125 + 39.1	164.1 + 89.8	113.3 + 23.4	136.7 + 46.9	218.8 + 128.9
spleen	NM_012968	interleukin 1 receptor accessory protein il1rap; interleukin-1 il-1	0.876427	1.42e-05	183.6 + 74.2	203.1 + 66.4	171.9 + 70.3	195.3 + 70.3	238.3 + 125	367.2 + 175.8
spleen	U22893	yb2	0.871553	1.82e-07	183.6 + 78.1	168 + 89.8	160.2 + 54.7	148.4 + 39.1	238.3 + 132.8	359.4 + 160.2
spleen	NM_017187	high mobility group protein 2 hmg2	0.870538	3.13e-05	203.1 + 187.5	191.4 + 121.1	210.9 + 164.1	171.9 + 85.9	265.6 + 207	414.1 + 191.4
spleen	NM_012969	insulin receptor substrate 1 irs1; irs-1	0.867378	8.66e-08	171.9 + 58.6	191.4 + 82	203.1 + 82	168 + 54.7	285.2 + 105.5	386.7 + 210.9
spleen	NM_012637	protein-tyrosine phosphatase ptpn1; protein-tyrosine-phospatase	0.862171	0.0172119	175.8 + 70.3	210.9 + 125	156.3 + 62.5	168 + 54.7	191.4 + 70.3	246.1 + 97.7
spleen	NM_013195	"interleukin 2 receptor beta-chain p70/75; receptor, il2rb"	0.854969	3.44e-06	132.8 + 46.9	164.1 + 58.6	128.9 + 31.3	128.9 + 39.1	207 + 82	265.6 + 136.7
spleen	NM_031659	protein-glutamine gamma-glutamyltransferase; transglutaminase type 1 tgm1	0.849972	1.47e-07	144.5 + 46.9	160.2 + 50.8	128.9 + 27.3	132.8 + 39.1	191.4 + 74.2	289.1 + 132.8
spleen	NM_017168	"phospholipase c type iv plp iv; c, gamma 2 plcg2"	0.84288	1.51e-06	148.4 + 58.6	199.2 + 89.8	160.2 + 62.5	183.6 + 58.6	226.6 + 97.7	339.8 + 148.4
spleen	AF394785	cell adhesion regulator car1; ferroportin 1	0.841661	5.95e-06	136.7 + 46.9	156.3 + 50.8	242.2 + 109.4	222.7 + 97.7	168 + 82	339.8 + 187.5
spleen	NM_013165_1	cholecystokinin b receptor cckbr; cck -r deltatm3-e 3	0.838109	6.25e-10	175.8 + 74.2	168 + 66.4	164.1 + 43	132.8 + 31.3	261.7 + 101.6	339.8 + 160.2
spleen	mwgrat10K#7570	expression: heart kidney brain; strains: shrsp sprague_dawley wistar_kyoto; similar to pir nf00524315 atfa-associated factor - mus musculus	0.835699	0.000152709	144.5 + 54.7	191.4 + 70.3	140.6 + 62.5	148.4 + 58.6	191.4 + 74.2	250 + 101.6
spleen	NM_053719	embigin protein embigin; emb	0.832386	2.93e-08	207 + 93.8	144.5 + 50.8	312.5 + 183.6	160.2 + 46.9	293 + 140.6	488.3 + 289.1
spleen	X07189	immunoglobulin g heavy chain	0.829491	6.65e-14	148.4 + 54.7	187.5 + 93.8	175.8 + 54.7	285.2 + 117.2	226.6 + 89.8	496.1 + 203.1
spleen	mwgrat10K#9261	expression: brain; strains: sprague_dawley; similar to pir nf00526675 similar to special at-rich sequence binding protein 1 - mus musculus	0.82801	2.56e-05	238.3 + 113.3	160.2 + 58.6	195.3 + 168	132.8 + 66.4	257.8 + 117.2	355.5 + 199.2
spleen	NM_013075	homeobox-plus hoxa1 protein hoxa1; homeo box a1	0.823985	1.95e-05	179.7 + 78.1	175.8 + 50.8	179.7 + 62.5	175.8 + 58.6	214.8 + 93.8	339.8 + 144.5
spleen	NM_080583_1	"adaptor-related protein complex 2, beta 1 subunit ap2b1; beta-chain clathrin associated ap-2"	0.823193	2.97e-13	187.5 + 82	171.9 + 74.2	179.7 + 70.3	277.3 + 113.3	207 + 140.6	503.9 + 207
spleen	NM_053918	"pituitary hormone alpha subunit pituitary hormone; glycoprotein alpha-subunit precursor; hormones, cga"	0.818542	4.94e-08	152.3 + 82	152.3 + 50.8	171.9 + 66.4	164.1 + 89.8	230.5 + 97.7	367.2 + 191.4
spleen	NM_030855	dna ligase i lig1	0.816843	0.000105947	214.8 + 97.7	164.1 + 66.4	238.3 + 121.1	164.1 + 62.5	281.3 + 136.7	367.2 + 218.8
spleen	NM_013185	hemopoietic cell tyrosine kinase hck; protein-tyrosine	0.792836	5.09e-17	132.8 + 43	136.7 + 50.8	152.3 + 46.9	164.1 + 46.9	332 + 152.3	429.7 + 203.1
spleen	S79711	cd3 gamma-chain	0.787825	5.23e-10	183.6 + 85.9	195.3 + 85.9	195.3 + 101.6	164.1 + 43	242.2 + 128.9	480.5 + 218.8
spleen	NM_053688	"cone-like cgmp-phosphodiesterase 6 gamma subunit cgmp-pde6 gamma; phosphodiesterase 6g, cgmp-specific, rod, pde6g"	0.775753	1.98e-16	144.5 + 50.8	140.6 + 46.9	132.8 + 35.2	144.5 + 50.8	218.8 + 121.1	523.4 + 238.3
spleen	NM_053983	cd52 antigen cd52; rb7	0.77433	2.53e-13	128.9 + 35.2	140.6 + 54.7	136.7 + 50.8	136.7 + 50.8	187.5 + 74.2	378.9 + 171.9
spleen	NM_022244	nadrin loc63994; e2	0.752704	3.99e-09	175.8 + 54.7	160.2 + 62.5	296.9 + 152.3	195.3 + 66.4	304.7 + 156.3	414.1 + 187.5
spleen	NM_032063	delta drosophila -like 1 dll1; delta1	0.720806	1.95e-06	144.5 + 50.8	160.2 + 46.9	144.5 + 39.1	183.6 + 46.9	230.5 + 97.7	269.5 + 125
brain	Y17048	caldendrin	0.752728	2e-07	421.9 + 203.1	285.2 + 121.1	289.1 + 203.1	296.9 + 136.7	152.3 + 50.8	168 + 62.5
heart	X78985	cd5 glycoprotein cd5	0.824906	4.47e-08	324.2 + 132.8	472.7 + 175.8	218.8 + 74.2	218.8 + 70.3	269.5 + 85.9	289.1 + 113.3
heart, brain	NM_080690	cask-interacting protein 1; caskin1	0.861416	6.87e-12	332 + 140.6	503.9 + 171.9	238.3 + 97.7	183.6 + 58.6	269.5 + 117.2	183.6 + 43
heart, kidney	NM_024162	heart fatty acid binding protein; fabp3	0.813651	8.5e-11	285.2 + 132.8	695.3 + 250	496.1 + 253.9	187.5 + 93.8	293 + 230.5	187.5 + 97.7
heart, liver	S79214	type x collagen alpha 1 chain	0.829879	2.19e-18	152.3 + 74.2	328.1 + 136.7	152.3 + 54.7	445.3 + 160.2	164.1 + 62.5	136.7 + 35.2
kidney	Y09945	putative integral membrane transport protein ust1r	0.994492	3.38e-06	125 + 50.8	125 + 43	261.7 + 148.4	136.7 + 46.9	128.9 + 35.2	125 + 31.3
kidney, brain	NM_031984	"cerebellar ca-binding protein, spot 35 protein calb1; calbindin-d28k; calbindin d28; aa 1-261"	0.887675	1.13e-13	304.7 + 156.3	148.4 + 125	464.8 + 199.2	128.9 + 43	144.5 + 62.5	160.2 + 140.6
kidney, liver	Y17321	h protein cdk102	0.861781	1.29e-07	195.3 + 85.9	230.5 + 168	339.8 + 171.9	488.3 + 226.6	199.2 + 70.3	187.5 + 85.9
liver	Y18572	mannose-binding protein associated serine protease-2 masp-2; mannose binding lectin-associated; map19	0.997326	2.48e-10	195.3 + 156.3	171.9 + 62.5	187.5 + 140.6	496.1 + 230.5	156.3 + 46.9	187.5 + 85.9
liver, brain	NM_053988	calbindin 2 calb2; calretinin	0.802395	1.33e-14	429.7 + 195.3	218.8 + 62.5	253.9 + 101.6	554.7 + 183.6	253.9 + 78.1	195.3 + 66.4
liver, spleen	X73371	fc gamma receptor type 2	0.778914	2.06e-10	183.6 + 82	160.2 + 50.8	179.7 + 62.5	414.1 + 187.5	257.8 + 89.8	335.9 + 140.6
lung	Z46614	caveolin	0.97993	4.68e-07	132.8 + 39.1	144.5 + 50.8	132.8 + 46.9	128.9 + 39.1	265.6 + 125	164.1 + 39.1
lung, brain	X62839	voltage-gated potassium channel	0.964107	2.06e-07	293 + 128.9	207 + 54.7	199.2 + 50.8	171.9 + 39.1	320.3 + 117.2	207 + 50.8
lung, heart	X70369	pro1 collagen type iii; alpha 1	0.756908	1.52e-05	378.9 + 234.4	625 + 230.5	531.3 + 226.6	484.4 + 168	734.4 + 144.5	460.9 + 175.8
lung, kidney	Y07832	protein tyrosine phosphatase brl-1	0.957758	0.000978166	152.3 + 46.9	164.1 + 74.2	238.3 + 109.4	148.4 + 78.1	214.8 + 97.7	148.4 + 50.8
lung, liver	X62888	fatty-acid synthase; fas	0.771208	0.00918323	355.5 + 214.8	273.4 + 125	339.8 + 179.7	418 + 214.8	527.3 + 214.8	308.6 + 132.8
lung, spleen	X83094	heat shock transcription factor 1 hsf1	0.996747	0.00224662	269.5 + 101.6	261.7 + 82	261.7 + 117.2	269.5 + 93.8	375 + 140.6	386.7 + 156.3
spleen	X68782	immunoglobulin heavy chain vdjh2 region	0.948681	8.09e-13	160.2 + 74.2	175.8 + 105.5	191.4 + 78.1	265.6 + 152.3	285.2 + 140.6	582 + 230.5
